# Supplementary material for: Molecular taxonomy of Dunaliella (Chlorophyceae), with a special focus on D. salina: ITS2 sequences revisited with an extensive geographical sampling
Source: Aquat Biosyst. 2012 Jan 30;8:2. doi: 10.1186/2046-9063-8-2 (PMC3310333; doi:10.1186/2046-9063-8-2)
Supplement: Additional file 1 — Compensatory Base Changes (CBC) analysis. Compensatory Base Changes (CBCs) between different groups and species within the Dunaliella taxon (Excel file). [file 2046-9063-8-2-S1.XLSX]

## Sheet: JANUBIO
			Compensatory Base Changes (CBC) analysis of Janubio and the other strains. Colors intend to help visualize the strains and correspondent CBCs.
Suggested Clades				1	2	3	4	5	6	7	8	9	10	11	12	13	14	15	16	17	18	19	20	21	22	23	24	25	26	27	28	29	30	31	32	33	34	35	36	37	38	39	40	41	42	43	44	45	46
		1	71482662_Oedogonium_nodulosum	0	1	8	7	7	9	10	3	4	3	7	3	3	2	2	2	2	2	2	3	3	3	2	2	2	2	2	2	2	2	2	3	4	2	3	3	3	3	3	2	2	2	2	2	2	2
		2	62183531_Bulbochaete_rectangularis_var._hiloensis	1	0	8	7	8	9	9	2	4	3	8	2	2	2	2	2	2	2	2	2	2	2	2	2	2	2	2	2	2	2	2	2	4	1	2	2	2	2	2	2	2	2	2	2	2	2
		3	2982755_Astrephomene_gubernaculifera	8	8	0	4	4	6	5	4	5	5	4	6	6	6	6	6	6	6	5	5	6	6	6	6	5	5	5	5	5	5	5	6	6	6	4	5	6	6	6	5	4	4	4	5	5	5
		4	14165185_Pandorina_morum	7	7	4	0	2	3	3	3	3	3	2	5	5	4	5	5	5	5	5	5	5	6	6	6	5	6	5	5	5	5	5	4	4	4	3	3	4	3	4	5	4	4	4	5	5	5
		5	111073405_Chlamydomonas_reinhardtii	7	8	4	2	0	5	3	6	3	2	0	2	2	2	2	2	2	3	3	2	2	2	2	2	2	2	2	2	2	2	2	2	2	2	1	2	2	2	2	2	2	2	1	2	2	2
		6	4007503_Eudorina_elegans	9	9	6	3	5	0	9	7	7	6	5	4	4	4	4	4	4	3	3	4	4	3	3	3	4	4	4	4	4	4	4	4	5	4	4	4	4	4	4	4	4	4	4	4	4	4
		7	14091689_Yamagishiella_unicocca	10	9	5	3	3	9	0	4	6	4	3	3	3	3	3	3	3	3	3	3	3	3	3	3	3	3	3	3	3	3	3	3	3	3	2	3	3	3	3	3	3	3	2	3	3	3
		8	18025134_Phacotus_lenticularis	3	2	4	3	6	7	4	0	4	2	5	4	4	3	4	4	4	4	4	5	4	3	2	2	6	6	6	5	6	6	6	5	5	4	6	6	6	6	6	5	5	5	7	6	6	7
		9	2627275_Lobochlamys_culleus	4	4	5	3	3	7	6	4	0	3	3	5	5	5	5	5	5	3	3	3	5	5	5	5	3	3	3	3	3	3	3	4	4	3	3	4	4	4	4	3	4	3	2	3	3	3
		10	16596847_Dunaliella_lateralis	3	3	5	3	2	6	4	2	3	0	2	5	5	5	6	6	6	4	4	5	5	5	5	5	5	5	5	5	5	5	5	6	6	5	5	6	6	6	6	5	6	5	4	5	5	5
		11	111073405_Chlamydomonas_reinhardtii	7	8	4	2	0	5	3	5	3	2	0	2	2	2	2	2	2	3	3	2	2	2	2	2	2	2	2	2	2	2	2	2	2	2	1	2	2	2	2	2	2	2	1	2	2	2
		12	87047578_Dunaliella_sp._CCMP367	3	2	6	5	2	4	3	4	5	5	2	0	0	1	0	1	1	1	1	0	0	0	0	0	0	0	0	0	0	0	0	0	1	0	0	0	0	0	0	0	0	0	1	0	0	1
		13	197290646_Dunaliella_sp._ABRIINW_M1/2	3	2	6	5	2	4	3	4	5	5	2	0	0	1	0	1	1	1	1	0	0	0	0	0	0	0	0	0	0	0	0	0	1	0	0	0	0	0	0	0	0	0	1	0	0	1
		14	Dunaliella_acidophila_CCAP1935	2	2	6	4	2	4	3	3	5	5	2	1	1	0	1	1	1	0	0	0	0	0	0	0	0	0	0	0	0	0	0	0	0	0	0	0	0	0	0	1	1	1	2	1	1	2
		15	87047594_Dunaliella_sp._SPMO_112-3	2	2	6	5	2	4	3	4	5	6	2	0	0	1	0	0	0	0	0	0	0	0	0	0	1	1	0	0	0	0	0	0	0	0	0	0	0	0	0	2	2	2	3	2	2	3
		16	87047601_Dunaliella_sp._SPMO_201-3	2	2	6	5	2	4	3	4	5	6	2	1	1	1	0	0	0	0	0	0	0	0	0	0	1	1	0	0	0	0	0	0	0	0	0	0	0	0	0	2	2	2	3	2	2	3
		17	87047596_Dunaliella_sp._SPMO_128-2	2	2	6	5	2	4	3	4	5	6	2	1	1	1	0	0	0	0	0	0	0	0	0	0	1	1	0	0	0	0	0	0	0	0	0	0	0	0	0	2	2	2	3	2	2	3
		18	87047591_Dunaliella_sp._SPMO_109-1	2	2	6	5	3	3	3	4	3	4	3	1	1	0	0	0	0	0	0	0	0	0	0	0	0	0	0	0	0	0	0	0	1	0	0	0	0	0	0	0	0	0	1	0	0	1
		19	87047586_Dunaliella_sp._CCMP220	2	2	5	5	3	3	3	4	3	4	3	1	1	0	0	0	0	0	0	0	0	0	0	0	0	0	0	0	0	0	0	0	1	0	0	0	0	0	0	0	0	0	1	0	0	1
		20	87047604_Dunaliella_sp._SPMO_201-6	3	2	5	5	2	4	3	5	3	5	2	0	0	0	0	0	0	0	0	0	0	0	0	0	1	1	0	0	0	0	0	0	1	0	0	0	0	0	0	1	1	1	2	1	1	2
		21	87047590_Dunaliella_sp._FL1	3	2	6	5	2	4	3	4	5	5	2	0	0	0	0	0	0	0	0	0	0	0	0	0	0	0	0	0	0	0	0	0	1	0	0	0	0	0	0	0	0	0	1	0	0	1
		22	87047592_Dunaliella_sp._SPMO_112-1	3	2	6	6	2	3	3	3	5	5	2	0	0	0	0	0	0	0	0	0	0	0	0	0	0	0	0	0	0	0	0	0	1	0	0	0	0	0	0	0	0	0	1	0	0	1
		23	87047609_Dunaliella_sp._SPMO_300-4	2	2	6	6	2	3	3	2	5	5	2	0	0	0	0	0	0	0	0	0	0	0	0	0	0	0	0	0	0	0	0	0	1	0	0	0	0	0	0	0	0	0	1	0	0	1
		24	87047607_Dunaliella_sp._SPMO_210-3	2	2	6	6	2	3	3	2	5	5	2	0	0	0	0	0	0	0	0	0	0	0	0	0	0	0	0	0	0	0	0	0	1	0	0	0	0	0	0	0	0	0	1	0	0	1
D. salina clade		25	205361369_Dunaliella_salina	2	2	5	5	2	4	3	6	3	5	2	0	0	0	1	1	1	0	0	1	0	0	0	0	0	0	3	3	3	2	2	1	2	1	1	1	1	1	1	0	0	0	1	0	0	1
		26	145587829_Dunaliella_salina	2	2	5	6	2	4	3	6	3	5	2	0	0	0	1	1	1	0	0	1	0	0	0	0	0	0	3	3	3	2	2	1	2	1	1	1	1	1	1	0	0	0	1	0	0	1
D. viridis clade		27	87047599_Dunaliella_sp._SPMO_200-8	2	2	5	5	2	4	3	6	3	5	2	0	0	0	0	0	0	0	0	0	0	0	0	0	3	3	0	1	0	0	0	0	1	0	0	0	0	0	0	2	2	2	3	2	2	3
		28	87047589_Dunaliella_viridis	2	2	5	5	2	4	3	5	3	5	2	0	0	0	0	0	0	0	0	0	0	0	0	0	3	3	1	0	1	1	1	0	1	0	0	0	0	0	0	2	2	2	3	2	2	3
		29	205371719_Dunaliella_sp._ABRIINW_U2/1	2	2	5	5	2	4	3	6	3	5	2	0	0	0	0	0	0	0	0	0	0	0	0	0	3	3	0	1	0	0	0	0	1	0	0	0	0	0	0	2	2	2	3	2	2	3
		30	87047612_Dunaliella_sp._SPMO_601-1	2	2	5	5	2	4	3	6	3	5	2	0	0	0	0	0	0	0	0	0	0	0	0	0	2	2	0	1	0	0	0	0	1	0	0	0	0	0	0	3	3	3	4	3	3	4
		31	87047597_Dunaliella_sp._SPMO_200-2	2	2	5	5	2	4	3	6	3	5	2	0	0	0	0	0	0	0	0	0	0	0	0	0	2	2	0	1	0	0	0	0	1	0	0	0	0	0	0	3	3	3	4	3	3	4
	Viridis-clade	32	61200914_Dunaliella_viridis	3	2	6	4	2	4	3	5	4	6	2	0	0	0	0	0	0	0	0	0	0	0	0	0	1	1	0	0	0	0	0	0	1	0	0	0	0	0	0	1	1	1	2	1	1	2
		33	58339343_Dunaliella_viridis	4	4	6	4	2	5	3	5	4	6	2	1	1	0	0	0	0	1	1	1	1	1	1	1	2	2	1	1	1	1	1	1	0	0	0	0	0	0	1	2	2	2	3	2	2	3
		34	56578597_Dunaliella_viridis	2	1	6	4	2	4	3	4	3	5	2	0	0	0	0	0	0	0	0	0	0	0	0	0	1	1	0	0	0	0	0	0	0	0	0	0	0	0	0	1	1	1	2	1	1	2
		35	61200913_Dunaliella_viridis	3	2	4	3	1	4	2	6	3	5	1	0	0	0	0	0	0	0	0	0	0	0	0	0	1	1	0	0	0	0	0	0	0	0	0	0	0	0	0	1	1	1	2	1	1	2
		36	16596845_Dunaliella_parva	3	2	5	3	2	4	3	6	4	6	2	0	0	0	0	0	0	0	0	0	0	0	0	0	1	1	0	0	0	0	0	0	0	0	0	0	0	0	0	1	1	1	2	1	1	2
		37	87047572_Dunaliella_sp._BSF1	3	2	6	4	2	4	3	6	4	6	2	0	0	0	0	0	0	0	0	0	0	0	0	0	1	1	0	0	0	0	0	0	0	0	0	0	0	0	0	1	1	1	2	1	1	2
		38	87047605_Dunaliella_sp._SPMO_202-4	3	2	6	3	2	4	3	6	4	6	2	0	0	0	0	0	0	0	0	0	0	0	0	0	1	1	0	0	0	0	0	0	0	0	0	0	0	0	0	1	1	1	2	1	1	2
		39	16596834_Dunaliella_viridis	3	2	6	4	2	4	3	6	4	6	2	0	0	0	0	0	0	0	0	0	0	0	0	0	1	1	0	0	0	0	0	0	1	0	0	0	0	0	0	1	1	1	2	1	1	2
D. salina clade	salina-clade-I	40	Dunaliella_salina_ITC5119	2	2	5	5	2	4	3	5	3	5	2	0	0	1	2	2	2	0	0	1	0	0	0	0	0	0	2	2	2	3	3	1	2	1	1	1	1	1	1	0	0	0	1	0	0	1
		41	2645739_Dunaliella_sp._006	2	2	4	4	2	4	3	5	4	6	2	0	0	1	2	2	2	0	0	1	0	0	0	0	0	0	2	2	2	3	3	1	2	1	1	1	1	1	1	0	0	0	1	0	0	1
		42	16596837_Dunaliella_salina	2	2	4	4	2	4	3	5	3	5	2	0	0	1	2	2	2	0	0	1	0	0	0	0	0	0	2	2	2	3	3	1	2	1	1	1	1	1	1	0	0	0	1	0	0	1
		43	16596840_Dunaliella_bardawil	2	2	4	4	1	4	2	7	2	4	1	1	1	2	3	3	3	1	1	2	1	1	1	1	1	1	3	3	3	4	4	2	3	2	2	2	2	2	2	1	1	1	0	1	0	0
		44	47499297_Dunaliella_salina	2	2	5	5	2	4	3	6	3	5	2	0	0	1	2	2	2	0	0	1	0	0	0	0	0	0	2	2	2	3	3	1	2	1	1	1	1	1	1	0	0	0	1	0	0	1
		45	Dunaliella_salina_CCAP1912	2	2	5	5	2	4	3	6	3	5	2	0	0	1	2	2	2	0	0	1	0	0	0	0	0	0	2	2	2	3	3	1	2	1	1	1	1	1	1	0	0	0	0	0	0	0
		46	71482594_Dunaliella_salina	2	2	5	5	2	4	3	7	3	5	2	1	1	2	3	3	3	1	1	2	1	1	1	1	1	1	3	3	3	4	4	2	3	2	2	2	2	2	2	1	1	1	0	1	0	0
		47	33333772_Dunaliella_salina	2	2	5	5	2	4	3	7	3	5	2	1	1	2	3	3	3	1	1	2	1	1	1	1	1	1	3	3	3	4	4	2	3	2	2	2	2	2	2	1	1	1	0	1	0	0
		48	205371718_Dunaliella_sp._ABRIINW_U1/1	2	2	5	5	2	4	3	7	3	5	2	1	1	2	3	3	3	1	1	2	1	1	1	1	1	1	3	3	3	4	4	2	3	2	2	2	2	2	2	1	1	1	0	1	0	0
D. tertiolecta	tertiolecta-clade	49	Dunaliella_percei_tertiolecta_CCAP192	2	2	5	6	2	4	3	4	4	4	2	0	0	1	1	1	1	0	0	0	0	0	0	0	0	0	0	0	0	1	1	0	1	0	0	0	0	0	0	0	0	0	1	0	0	1
		50	213958821_Dunaliella_salina	3	3	6	6	2	4	3	2	3	4	2	0	0	1	1	1	1	0	0	0	0	0	0	0	0	0	0	0	0	1	1	0	1	0	0	0	0	0	0	0	0	0	1	0	0	1
		51	145587823_Dunaliella_tertiolecta	3	3	5	6	2	4	3	4	4	4	2	0	0	1	1	1	1	0	0	0	0	0	0	0	0	0	0	0	0	1	1	0	1	0	0	0	0	0	0	0	0	0	1	0	0	1
		52	Dunaliella_bioculata_CCAP194	3	3	5	6	2	4	3	4	4	4	2	0	0	1	1	1	1	0	0	0	0	0	0	0	0	0	0	0	0	1	1	0	1	0	0	0	0	0	0	0	0	0	1	0	0	1
		53	16596844_Dunaliella_parva	2	2	4	6	2	4	3	5	3	4	2	0	0	1	1	1	1	0	0	0	0	0	0	0	0	0	1	1	1	2	2	0	1	0	0	0	0	0	0	0	0	0	1	0	0	1
		54	16596842_Dunaliella_tertiolecta	2	2	5	6	2	4	3	4	3	4	2	0	0	1	1	1	1	0	0	0	0	0	0	0	0	0	0	0	0	1	1	0	1	0	0	0	0	0	0	0	0	0	1	0	0	1
		55	16596841_Dunaliella_tertiolecta	2	2	5	6	2	4	3	4	3	4	2	0	0	1	1	1	1	0	0	0	0	0	0	0	0	0	0	0	0	1	1	0	1	0	0	0	0	0	0	0	0	0	1	0	0	1
		56	2627284_Dunaliella_tertiolecta	2	2	4	5	2	4	3	4	3	4	2	0	0	1	1	1	1	0	0	0	0	0	0	0	0	0	0	0	0	1	1	0	1	0	0	0	0	0	0	0	0	0	1	0	0	1
		57	56578596_Dunaliella_tertiolecta	2	2	5	6	2	4	3	4	3	4	2	0	0	1	1	1	1	0	0	0	0	0	0	0	0	0	0	0	0	1	1	0	1	0	0	0	0	0	0	0	0	0	1	0	0	1
		58	213958823_Dunaliella_salina	2	2	4	5	2	4	3	4	3	4	2	0	0	1	1	1	1	0	0	0	0	0	0	0	0	0	0	0	0	1	1	0	1	0	0	0	0	0	0	0	0	0	1	0	0	1
		59	213958822_Dunaliella_salina	2	2	4	5	2	4	3	4	3	4	2	0	0	1	1	1	1	0	0	0	0	0	0	0	0	0	0	0	0	1	1	0	1	0	0	0	0	0	0	0	0	0	1	0	0	1
	salina-clade-II	60	Dunaliella_salina_ITC5105 Janubio	2	2	5	4	2	4	3	3	3	4	2	1	1	2	2	2	2	0	0	0	0	0	0	0	0	0	0	0	0	2	2	0	0	0	0	0	0	0	0	1	1	1	1	1	1	1
D. salina clade		61	47499296_Dunaliella_salina	2	2	5	4	2	4	3	4	4	4	2	0	0	0	0	0	0	0	0	0	0	0	0	0	0	0	0	0	0	0	0	0	0	0	0	0	0	0	0	0	0	0	1	0	0	1
		62	151573027_Dunaliella_salina	2	2	5	4	2	4	3	2	4	4	2	0	0	0	0	0	0	0	0	0	0	0	0	0	0	0	0	0	0	0	0	0	0	0	0	0	0	0	0	0	1	1	0	0	0	0
		63	16596839_Dunaliella_salina	2	2	5	5	2	4	3	3	3	5	2	0	0	0	1	1	1	0	0	1	0	0	0	0	0	0	1	1	1	1	1	1	1	1	1	1	1	1	1	0	1	1	1	0	0	1
		64	33333770_Dunaliella_salina	2	2	5	5	2	4	3	3	3	5	2	0	0	0	1	1	1	0	0	1	0	0	0	0	0	0	1	1	1	1	1	1	1	1	1	1	1	1	1	0	0	0	1	0	0	1
		65	16596838_Dunaliella_salina	2	2	5	5	2	4	3	3	3	5	2	0	0	0	1	1	1	0	0	1	0	0	0	0	0	0	1	1	1	1	1	1	1	1	1	1	1	1	1	0	0	0	0	0	0	0
	pseudasalina	66	16596835_Dunaliella_pseudosalina	2	3	5	4	2	4	3	4	4	4	2	0	0	2	1	1	1	0	0	0	0	0	0	0	0	0	0	0	0	1	1	0	1	0	0	0	0	0	0	0	0	0	1	0	0	1
D. viridis clade		67	197290927_Dunaliella_sp._ABRIINW_M1/1	2	2	5	4	2	4	3	4	4	4	2	0	0	2	1	1	1	0	0	0	0	0	0	0	0	0	0	0	0	1	1	0	0	0	0	0	0	0	0	0	0	0	1	0	0	1
		68	145587828_Dunaliella_salina	2	2	5	5	2	4	3	3	4	4	2	0	0	2	1	1	1	0	0	0	0	0	0	0	0	0	0	0	0	1	1	0	0	0	0	0	0	0	0	0	0	0	1	0	0	1
		69	87047582_Dunaliella_parva	2	2	6	5	2	4	4	4	4	4	2	1	1	2	2	2	2	1	1	1	1	0	1	1	0	0	1	1	1	2	2	1	1	1	1	1	1	1	1	0	1	1	1	1	1	1
		70	49073091_Dunaliella_salina	2	2	4	3	1	4	3	4	3	3	1	1	1	3	2	2	2	1	1	1	1	0	1	1	0	0	1	1	1	2	2	1	2	1	1	1	1	1	1	0	1	1	1	1	1	1
		71	16596836_Dunaliella_salina	2	2	6	4	2	4	4	4	4	4	2	1	1	3	2	2	2	1	1	1	1	0	1	1	0	0	1	1	1	2	2	1	2	1	1	1	1	1	1	0	1	1	1	1	1	1
[truncated: 25 more columns]

## Sheet: D. lateralis
			Compensatory Base Changes (CBC) analysis of D. lateralis and the other strains.
Suggested Clades				1	2	3	4	5	6	7	8	9	10	11	12	13	14	15	16	17	18	19	20	21	22	23	24	25	26	27	28	29	30	31	32	33	34	35	36	37	38	39	40	41	42	43	44	45	46
		1	71482662_Oedogonium_nodulosum	0	1	8	7	7	9	10	3	4	3	7	3	3	2	2	2	2	2	2	3	3	3	2	2	2	2	2	2	2	2	2	3	4	2	3	3	3	3	3	2	2	2	2	2	2	2
		2	62183531_Bulbochaete_rectangularis_var._hiloensis	1	0	8	7	8	9	9	2	4	3	8	2	2	2	2	2	2	2	2	2	2	2	2	2	2	2	2	2	2	2	2	2	4	1	2	2	2	2	2	2	2	2	2	2	2	2
		3	2982755_Astrephomene_gubernaculifera	8	8	0	4	4	6	5	4	5	5	4	6	6	6	6	6	6	6	5	5	6	6	6	6	5	5	5	5	5	5	5	6	6	6	4	5	6	6	6	5	4	4	4	5	5	5
		4	14165185_Pandorina_morum	7	7	4	0	2	3	3	3	3	3	2	5	5	4	5	5	5	5	5	5	5	6	6	6	5	6	5	5	5	5	5	4	4	4	3	3	4	3	4	5	4	4	4	5	5	5
		5	111073405_Chlamydomonas_reinhardtii	7	8	4	2	0	5	3	6	3	2	0	2	2	2	2	2	2	3	3	2	2	2	2	2	2	2	2	2	2	2	2	2	2	2	1	2	2	2	2	2	2	2	1	2	2	2
		6	4007503_Eudorina_elegans	9	9	6	3	5	0	9	7	7	6	5	4	4	4	4	4	4	3	3	4	4	3	3	3	4	4	4	4	4	4	4	4	5	4	4	4	4	4	4	4	4	4	4	4	4	4
		7	14091689_Yamagishiella_unicocca	10	9	5	3	3	9	0	4	6	4	3	3	3	3	3	3	3	3	3	3	3	3	3	3	3	3	3	3	3	3	3	3	3	3	2	3	3	3	3	3	3	3	2	3	3	3
		8	18025134_Phacotus_lenticularis	3	2	4	3	6	7	4	0	4	2	5	4	4	3	4	4	4	4	4	5	4	3	2	2	6	6	6	5	6	6	6	5	5	4	6	6	6	6	6	5	5	5	7	6	6	7
		9	2627275_Lobochlamys_culleus	4	4	5	3	3	7	6	4	0	3	3	5	5	5	5	5	5	3	3	3	5	5	5	5	3	3	3	3	3	3	3	4	4	3	3	4	4	4	4	3	4	3	2	3	3	3
		10	16596847_Dunaliella_lateralis	3	3	5	3	2	6	4	2	3	0	2	5	5	5	6	6	6	4	4	5	5	5	5	5	5	5	5	5	5	5	5	6	6	5	5	6	6	6	6	5	6	5	4	5	5	5
		11	111073405_Chlamydomonas_reinhardtii	7	8	4	2	0	5	3	5	3	2	0	2	2	2	2	2	2	3	3	2	2	2	2	2	2	2	2	2	2	2	2	2	2	2	1	2	2	2	2	2	2	2	1	2	2	2
		12	87047578_Dunaliella_sp._CCMP367	3	2	6	5	2	4	3	4	5	5	2	0	0	1	0	1	1	1	1	0	0	0	0	0	0	0	0	0	0	0	0	0	1	0	0	0	0	0	0	0	0	0	1	0	0	1
		13	197290646_Dunaliella_sp._ABRIINW_M1/2	3	2	6	5	2	4	3	4	5	5	2	0	0	1	0	1	1	1	1	0	0	0	0	0	0	0	0	0	0	0	0	0	1	0	0	0	0	0	0	0	0	0	1	0	0	1
		14	Dunaliella_acidophila_CCAP1935	2	2	6	4	2	4	3	3	5	5	2	1	1	0	1	1	1	0	0	0	0	0	0	0	0	0	0	0	0	0	0	0	0	0	0	0	0	0	0	1	1	1	2	1	1	2
		15	87047594_Dunaliella_sp._SPMO_112-3	2	2	6	5	2	4	3	4	5	6	2	0	0	1	0	0	0	0	0	0	0	0	0	0	1	1	0	0	0	0	0	0	0	0	0	0	0	0	0	2	2	2	3	2	2	3
		16	87047601_Dunaliella_sp._SPMO_201-3	2	2	6	5	2	4	3	4	5	6	2	1	1	1	0	0	0	0	0	0	0	0	0	0	1	1	0	0	0	0	0	0	0	0	0	0	0	0	0	2	2	2	3	2	2	3
		17	87047596_Dunaliella_sp._SPMO_128-2	2	2	6	5	2	4	3	4	5	6	2	1	1	1	0	0	0	0	0	0	0	0	0	0	1	1	0	0	0	0	0	0	0	0	0	0	0	0	0	2	2	2	3	2	2	3
		18	87047591_Dunaliella_sp._SPMO_109-1	2	2	6	5	3	3	3	4	3	4	3	1	1	0	0	0	0	0	0	0	0	0	0	0	0	0	0	0	0	0	0	0	1	0	0	0	0	0	0	0	0	0	1	0	0	1
		19	87047586_Dunaliella_sp._CCMP220	2	2	5	5	3	3	3	4	3	4	3	1	1	0	0	0	0	0	0	0	0	0	0	0	0	0	0	0	0	0	0	0	1	0	0	0	0	0	0	0	0	0	1	0	0	1
		20	87047604_Dunaliella_sp._SPMO_201-6	3	2	5	5	2	4	3	5	3	5	2	0	0	0	0	0	0	0	0	0	0	0	0	0	1	1	0	0	0	0	0	0	1	0	0	0	0	0	0	1	1	1	2	1	1	2
		21	87047590_Dunaliella_sp._FL1	3	2	6	5	2	4	3	4	5	5	2	0	0	0	0	0	0	0	0	0	0	0	0	0	0	0	0	0	0	0	0	0	1	0	0	0	0	0	0	0	0	0	1	0	0	1
		22	87047592_Dunaliella_sp._SPMO_112-1	3	2	6	6	2	3	3	3	5	5	2	0	0	0	0	0	0	0	0	0	0	0	0	0	0	0	0	0	0	0	0	0	1	0	0	0	0	0	0	0	0	0	1	0	0	1
		23	87047609_Dunaliella_sp._SPMO_300-4	2	2	6	6	2	3	3	2	5	5	2	0	0	0	0	0	0	0	0	0	0	0	0	0	0	0	0	0	0	0	0	0	1	0	0	0	0	0	0	0	0	0	1	0	0	1
		24	87047607_Dunaliella_sp._SPMO_210-3	2	2	6	6	2	3	3	2	5	5	2	0	0	0	0	0	0	0	0	0	0	0	0	0	0	0	0	0	0	0	0	0	1	0	0	0	0	0	0	0	0	0	1	0	0	1
D. salina clade		25	205361369_Dunaliella_salina	2	2	5	5	2	4	3	6	3	5	2	0	0	0	1	1	1	0	0	1	0	0	0	0	0	0	3	3	3	2	2	1	2	1	1	1	1	1	1	0	0	0	1	0	0	1
		26	145587829_Dunaliella_salina	2	2	5	6	2	4	3	6	3	5	2	0	0	0	1	1	1	0	0	1	0	0	0	0	0	0	3	3	3	2	2	1	2	1	1	1	1	1	1	0	0	0	1	0	0	1
D. viridis clade		27	87047599_Dunaliella_sp._SPMO_200-8	2	2	5	5	2	4	3	6	3	5	2	0	0	0	0	0	0	0	0	0	0	0	0	0	3	3	0	1	0	0	0	0	1	0	0	0	0	0	0	2	2	2	3	2	2	3
		28	87047589_Dunaliella_viridis	2	2	5	5	2	4	3	5	3	5	2	0	0	0	0	0	0	0	0	0	0	0	0	0	3	3	1	0	1	1	1	0	1	0	0	0	0	0	0	2	2	2	3	2	2	3
		29	205371719_Dunaliella_sp._ABRIINW_U2/1	2	2	5	5	2	4	3	6	3	5	2	0	0	0	0	0	0	0	0	0	0	0	0	0	3	3	0	1	0	0	0	0	1	0	0	0	0	0	0	2	2	2	3	2	2	3
		30	87047612_Dunaliella_sp._SPMO_601-1	2	2	5	5	2	4	3	6	3	5	2	0	0	0	0	0	0	0	0	0	0	0	0	0	2	2	0	1	0	0	0	0	1	0	0	0	0	0	0	3	3	3	4	3	3	4
		31	87047597_Dunaliella_sp._SPMO_200-2	2	2	5	5	2	4	3	6	3	5	2	0	0	0	0	0	0	0	0	0	0	0	0	0	2	2	0	1	0	0	0	0	1	0	0	0	0	0	0	3	3	3	4	3	3	4
	Viridis-clade	32	61200914_Dunaliella_viridis	3	2	6	4	2	4	3	5	4	6	2	0	0	0	0	0	0	0	0	0	0	0	0	0	1	1	0	0	0	0	0	0	1	0	0	0	0	0	0	1	1	1	2	1	1	2
		33	58339343_Dunaliella_viridis	4	4	6	4	2	5	3	5	4	6	2	1	1	0	0	0	0	1	1	1	1	1	1	1	2	2	1	1	1	1	1	1	0	0	0	0	0	0	1	2	2	2	3	2	2	3
		34	56578597_Dunaliella_viridis	2	1	6	4	2	4	3	4	3	5	2	0	0	0	0	0	0	0	0	0	0	0	0	0	1	1	0	0	0	0	0	0	0	0	0	0	0	0	0	1	1	1	2	1	1	2
		35	61200913_Dunaliella_viridis	3	2	4	3	1	4	2	6	3	5	1	0	0	0	0	0	0	0	0	0	0	0	0	0	1	1	0	0	0	0	0	0	0	0	0	0	0	0	0	1	1	1	2	1	1	2
		36	16596845_Dunaliella_parva	3	2	5	3	2	4	3	6	4	6	2	0	0	0	0	0	0	0	0	0	0	0	0	0	1	1	0	0	0	0	0	0	0	0	0	0	0	0	0	1	1	1	2	1	1	2
		37	87047572_Dunaliella_sp._BSF1	3	2	6	4	2	4	3	6	4	6	2	0	0	0	0	0	0	0	0	0	0	0	0	0	1	1	0	0	0	0	0	0	0	0	0	0	0	0	0	1	1	1	2	1	1	2
		38	87047605_Dunaliella_sp._SPMO_202-4	3	2	6	3	2	4	3	6	4	6	2	0	0	0	0	0	0	0	0	0	0	0	0	0	1	1	0	0	0	0	0	0	0	0	0	0	0	0	0	1	1	1	2	1	1	2
		39	16596834_Dunaliella_viridis	3	2	6	4	2	4	3	6	4	6	2	0	0	0	0	0	0	0	0	0	0	0	0	0	1	1	0	0	0	0	0	0	1	0	0	0	0	0	0	1	1	1	2	1	1	2
D. salina clade	salina-clade-I	40	Dunaliella_salina_ITC5119	2	2	5	5	2	4	3	5	3	5	2	0	0	1	2	2	2	0	0	1	0	0	0	0	0	0	2	2	2	3	3	1	2	1	1	1	1	1	1	0	0	0	1	0	0	1
		41	2645739_Dunaliella_sp._006	2	2	4	4	2	4	3	5	4	6	2	0	0	1	2	2	2	0	0	1	0	0	0	0	0	0	2	2	2	3	3	1	2	1	1	1	1	1	1	0	0	0	1	0	0	1
		42	16596837_Dunaliella_salina	2	2	4	4	2	4	3	5	3	5	2	0	0	1	2	2	2	0	0	1	0	0	0	0	0	0	2	2	2	3	3	1	2	1	1	1	1	1	1	0	0	0	1	0	0	1
		43	16596840_Dunaliella_bardawil	2	2	4	4	1	4	2	7	2	4	1	1	1	2	3	3	3	1	1	2	1	1	1	1	1	1	3	3	3	4	4	2	3	2	2	2	2	2	2	1	1	1	0	1	0	0
		44	47499297_Dunaliella_salina	2	2	5	5	2	4	3	6	3	5	2	0	0	1	2	2	2	0	0	1	0	0	0	0	0	0	2	2	2	3	3	1	2	1	1	1	1	1	1	0	0	0	1	0	0	1
		45	Dunaliella_salina_CCAP1912	2	2	5	5	2	4	3	6	3	5	2	0	0	1	2	2	2	0	0	1	0	0	0	0	0	0	2	2	2	3	3	1	2	1	1	1	1	1	1	0	0	0	0	0	0	0
		46	71482594_Dunaliella_salina	2	2	5	5	2	4	3	7	3	5	2	1	1	2	3	3	3	1	1	2	1	1	1	1	1	1	3	3	3	4	4	2	3	2	2	2	2	2	2	1	1	1	0	1	0	0
		47	33333772_Dunaliella_salina	2	2	5	5	2	4	3	7	3	5	2	1	1	2	3	3	3	1	1	2	1	1	1	1	1	1	3	3	3	4	4	2	3	2	2	2	2	2	2	1	1	1	0	1	0	0
		48	205371718_Dunaliella_sp._ABRIINW_U1/1	2	2	5	5	2	4	3	7	3	5	2	1	1	2	3	3	3	1	1	2	1	1	1	1	1	1	3	3	3	4	4	2	3	2	2	2	2	2	2	1	1	1	0	1	0	0
D. tertiolecta	tertiolecta-clade	49	Dunaliella_percei_tertiolecta_CCAP192	2	2	5	6	2	4	3	4	4	4	2	0	0	1	1	1	1	0	0	0	0	0	0	0	0	0	0	0	0	1	1	0	1	0	0	0	0	0	0	0	0	0	1	0	0	1
		50	213958821_Dunaliella_salina	3	3	6	6	2	4	3	2	3	4	2	0	0	1	1	1	1	0	0	0	0	0	0	0	0	0	0	0	0	1	1	0	1	0	0	0	0	0	0	0	0	0	1	0	0	1
		51	145587823_Dunaliella_tertiolecta	3	3	5	6	2	4	3	4	4	4	2	0	0	1	1	1	1	0	0	0	0	0	0	0	0	0	0	0	0	1	1	0	1	0	0	0	0	0	0	0	0	0	1	0	0	1
		52	Dunaliella_bioculata_CCAP194	3	3	5	6	2	4	3	4	4	4	2	0	0	1	1	1	1	0	0	0	0	0	0	0	0	0	0	0	0	1	1	0	1	0	0	0	0	0	0	0	0	0	1	0	0	1
		53	16596844_Dunaliella_parva	2	2	4	6	2	4	3	5	3	4	2	0	0	1	1	1	1	0	0	0	0	0	0	0	0	0	1	1	1	2	2	0	1	0	0	0	0	0	0	0	0	0	1	0	0	1
		54	16596842_Dunaliella_tertiolecta	2	2	5	6	2	4	3	4	3	4	2	0	0	1	1	1	1	0	0	0	0	0	0	0	0	0	0	0	0	1	1	0	1	0	0	0	0	0	0	0	0	0	1	0	0	1
		55	16596841_Dunaliella_tertiolecta	2	2	5	6	2	4	3	4	3	4	2	0	0	1	1	1	1	0	0	0	0	0	0	0	0	0	0	0	0	1	1	0	1	0	0	0	0	0	0	0	0	0	1	0	0	1
		56	2627284_Dunaliella_tertiolecta	2	2	4	5	2	4	3	4	3	4	2	0	0	1	1	1	1	0	0	0	0	0	0	0	0	0	0	0	0	1	1	0	1	0	0	0	0	0	0	0	0	0	1	0	0	1
		57	56578596_Dunaliella_tertiolecta	2	2	5	6	2	4	3	4	3	4	2	0	0	1	1	1	1	0	0	0	0	0	0	0	0	0	0	0	0	1	1	0	1	0	0	0	0	0	0	0	0	0	1	0	0	1
		58	213958823_Dunaliella_salina	2	2	4	5	2	4	3	4	3	4	2	0	0	1	1	1	1	0	0	0	0	0	0	0	0	0	0	0	0	1	1	0	1	0	0	0	0	0	0	0	0	0	1	0	0	1
		59	213958822_Dunaliella_salina	2	2	4	5	2	4	3	4	3	4	2	0	0	1	1	1	1	0	0	0	0	0	0	0	0	0	0	0	0	1	1	0	1	0	0	0	0	0	0	0	0	0	1	0	0	1
	salina-clade-II	60	Dunaliella_salina_ITC5105 Janubio	2	2	5	4	2	4	3	3	3	4	2	1	1	2	2	2	2	0	0	0	0	0	0	0	0	0	0	0	0	2	2	0	0	0	0	0	0	0	0	1	1	1	1	1	1	1
D. salina clade		61	47499296_Dunaliella_salina	2	2	5	4	2	4	3	4	4	4	2	0	0	0	0	0	0	0	0	0	0	0	0	0	0	0	0	0	0	0	0	0	0	0	0	0	0	0	0	0	0	0	1	0	0	1
		62	151573027_Dunaliella_salina	2	2	5	4	2	4	3	2	4	4	2	0	0	0	0	0	0	0	0	0	0	0	0	0	0	0	0	0	0	0	0	0	0	0	0	0	0	0	0	0	1	1	0	0	0	0
		63	16596839_Dunaliella_salina	2	2	5	5	2	4	3	3	3	5	2	0	0	0	1	1	1	0	0	1	0	0	0	0	0	0	1	1	1	1	1	1	1	1	1	1	1	1	1	0	1	1	1	0	0	1
		64	33333770_Dunaliella_salina	2	2	5	5	2	4	3	3	3	5	2	0	0	0	1	1	1	0	0	1	0	0	0	0	0	0	1	1	1	1	1	1	1	1	1	1	1	1	1	0	0	0	1	0	0	1
		65	16596838_Dunaliella_salina	2	2	5	5	2	4	3	3	3	5	2	0	0	0	1	1	1	0	0	1	0	0	0	0	0	0	1	1	1	1	1	1	1	1	1	1	1	1	1	0	0	0	0	0	0	0
	pseudasalina	66	16596835_Dunaliella_pseudosalina	2	3	5	4	2	4	3	4	4	4	2	0	0	2	1	1	1	0	0	0	0	0	0	0	0	0	0	0	0	1	1	0	1	0	0	0	0	0	0	0	0	0	1	0	0	1
D. viridis clade		67	197290927_Dunaliella_sp._ABRIINW_M1/1	2	2	5	4	2	4	3	4	4	4	2	0	0	2	1	1	1	0	0	0	0	0	0	0	0	0	0	0	0	1	1	0	0	0	0	0	0	0	0	0	0	0	1	0	0	1
		68	145587828_Dunaliella_salina	2	2	5	5	2	4	3	3	4	4	2	0	0	2	1	1	1	0	0	0	0	0	0	0	0	0	0	0	0	1	1	0	0	0	0	0	0	0	0	0	0	0	1	0	0	1
		69	87047582_Dunaliella_parva	2	2	6	5	2	4	4	4	4	4	2	1	1	2	2	2	2	1	1	1	1	0	1	1	0	0	1	1	1	2	2	1	1	1	1	1	1	1	1	0	1	1	1	1	1	1
		70	49073091_Dunaliella_salina	2	2	4	3	1	4	3	4	3	3	1	1	1	3	2	2	2	1	1	1	1	0	1	1	0	0	1	1	1	2	2	1	2	1	1	1	1	1	1	0	1	1	1	1	1	1
		71	16596836_Dunaliella_salina	2	2	6	4	2	4	4	4	4	4	2	1	1	3	2	2	2	1	1	1	1	0	1	1	0	0	1	1	1	2	2	1	2	1	1	1	1	1	1	0	1	1	1	1	1	1
[truncated: 25 more columns]

## Sheet: D.acidophila
			Compensatory Base Changes (CBC) analysis of D. acidophila and the other strains. Colors intend to help visualize the strains and correspondent CBCs.
Suggested Clades				1	2	3	4	5	6	7	8	9	10	11	12	13	14	15	16	17	18	19	20	21	22	23	24	25	26	27	28	29	30	31	32	33	34	35	36	37	38	39	40	41	42	43	44	45	46
		1	71482662_Oedogonium_nodulosum	0	1	8	7	7	9	10	3	4	3	7	3	3	2	2	2	2	2	2	3	3	3	2	2	2	2	2	2	2	2	2	3	4	2	3	3	3	3	3	2	2	2	2	2	2	2
		2	62183531_Bulbochaete_rectangularis_var._hiloensis	1	0	8	7	8	9	9	2	4	3	8	2	2	2	2	2	2	2	2	2	2	2	2	2	2	2	2	2	2	2	2	2	4	1	2	2	2	2	2	2	2	2	2	2	2	2
		3	2982755_Astrephomene_gubernaculifera	8	8	0	4	4	6	5	4	5	5	4	6	6	6	6	6	6	6	5	5	6	6	6	6	5	5	5	5	5	5	5	6	6	6	4	5	6	6	6	5	4	4	4	5	5	5
		4	14165185_Pandorina_morum	7	7	4	0	2	3	3	3	3	3	2	5	5	4	5	5	5	5	5	5	5	6	6	6	5	6	5	5	5	5	5	4	4	4	3	3	4	3	4	5	4	4	4	5	5	5
		5	111073405_Chlamydomonas_reinhardtii	7	8	4	2	0	5	3	6	3	2	0	2	2	2	2	2	2	3	3	2	2	2	2	2	2	2	2	2	2	2	2	2	2	2	1	2	2	2	2	2	2	2	1	2	2	2
		6	4007503_Eudorina_elegans	9	9	6	3	5	0	9	7	7	6	5	4	4	4	4	4	4	3	3	4	4	3	3	3	4	4	4	4	4	4	4	4	5	4	4	4	4	4	4	4	4	4	4	4	4	4
		7	14091689_Yamagishiella_unicocca	10	9	5	3	3	9	0	4	6	4	3	3	3	3	3	3	3	3	3	3	3	3	3	3	3	3	3	3	3	3	3	3	3	3	2	3	3	3	3	3	3	3	2	3	3	3
		8	18025134_Phacotus_lenticularis	3	2	4	3	6	7	4	0	4	2	5	4	4	3	4	4	4	4	4	5	4	3	2	2	6	6	6	5	6	6	6	5	5	4	6	6	6	6	6	5	5	5	7	6	6	7
		9	2627275_Lobochlamys_culleus	4	4	5	3	3	7	6	4	0	3	3	5	5	5	5	5	5	3	3	3	5	5	5	5	3	3	3	3	3	3	3	4	4	3	3	4	4	4	4	3	4	3	2	3	3	3
		10	16596847_Dunaliella_lateralis	3	3	5	3	2	6	4	2	3	0	2	5	5	5	6	6	6	4	4	5	5	5	5	5	5	5	5	5	5	5	5	6	6	5	5	6	6	6	6	5	6	5	4	5	5	5
		11	111073405_Chlamydomonas_reinhardtii	7	8	4	2	0	5	3	5	3	2	0	2	2	2	2	2	2	3	3	2	2	2	2	2	2	2	2	2	2	2	2	2	2	2	1	2	2	2	2	2	2	2	1	2	2	2
		12	87047578_Dunaliella_sp._CCMP367	3	2	6	5	2	4	3	4	5	5	2	0	0	1	0	1	1	1	1	0	0	0	0	0	0	0	0	0	0	0	0	0	1	0	0	0	0	0	0	0	0	0	1	0	0	1
		13	197290646_Dunaliella_sp._ABRIINW_M1/2	3	2	6	5	2	4	3	4	5	5	2	0	0	1	0	1	1	1	1	0	0	0	0	0	0	0	0	0	0	0	0	0	1	0	0	0	0	0	0	0	0	0	1	0	0	1
		14	Dunaliella_acidophila_CCAP1935	2	2	6	4	2	4	3	3	5	5	2	1	1	0	1	1	1	0	0	0	0	0	0	0	0	0	0	0	0	0	0	0	0	0	0	0	0	0	0	1	1	1	2	1	1	2
		15	87047594_Dunaliella_sp._SPMO_112-3	2	2	6	5	2	4	3	4	5	6	2	0	0	1	0	0	0	0	0	0	0	0	0	0	1	1	0	0	0	0	0	0	0	0	0	0	0	0	0	2	2	2	3	2	2	3
		16	87047601_Dunaliella_sp._SPMO_201-3	2	2	6	5	2	4	3	4	5	6	2	1	1	1	0	0	0	0	0	0	0	0	0	0	1	1	0	0	0	0	0	0	0	0	0	0	0	0	0	2	2	2	3	2	2	3
		17	87047596_Dunaliella_sp._SPMO_128-2	2	2	6	5	2	4	3	4	5	6	2	1	1	1	0	0	0	0	0	0	0	0	0	0	1	1	0	0	0	0	0	0	0	0	0	0	0	0	0	2	2	2	3	2	2	3
		18	87047591_Dunaliella_sp._SPMO_109-1	2	2	6	5	3	3	3	4	3	4	3	1	1	0	0	0	0	0	0	0	0	0	0	0	0	0	0	0	0	0	0	0	1	0	0	0	0	0	0	0	0	0	1	0	0	1
		19	87047586_Dunaliella_sp._CCMP220	2	2	5	5	3	3	3	4	3	4	3	1	1	0	0	0	0	0	0	0	0	0	0	0	0	0	0	0	0	0	0	0	1	0	0	0	0	0	0	0	0	0	1	0	0	1
		20	87047604_Dunaliella_sp._SPMO_201-6	3	2	5	5	2	4	3	5	3	5	2	0	0	0	0	0	0	0	0	0	0	0	0	0	1	1	0	0	0	0	0	0	1	0	0	0	0	0	0	1	1	1	2	1	1	2
		21	87047590_Dunaliella_sp._FL1	3	2	6	5	2	4	3	4	5	5	2	0	0	0	0	0	0	0	0	0	0	0	0	0	0	0	0	0	0	0	0	0	1	0	0	0	0	0	0	0	0	0	1	0	0	1
		22	87047592_Dunaliella_sp._SPMO_112-1	3	2	6	6	2	3	3	3	5	5	2	0	0	0	0	0	0	0	0	0	0	0	0	0	0	0	0	0	0	0	0	0	1	0	0	0	0	0	0	0	0	0	1	0	0	1
		23	87047609_Dunaliella_sp._SPMO_300-4	2	2	6	6	2	3	3	2	5	5	2	0	0	0	0	0	0	0	0	0	0	0	0	0	0	0	0	0	0	0	0	0	1	0	0	0	0	0	0	0	0	0	1	0	0	1
		24	87047607_Dunaliella_sp._SPMO_210-3	2	2	6	6	2	3	3	2	5	5	2	0	0	0	0	0	0	0	0	0	0	0	0	0	0	0	0	0	0	0	0	0	1	0	0	0	0	0	0	0	0	0	1	0	0	1
D. salina clade		25	205361369_Dunaliella_salina	2	2	5	5	2	4	3	6	3	5	2	0	0	0	1	1	1	0	0	1	0	0	0	0	0	0	3	3	3	2	2	1	2	1	1	1	1	1	1	0	0	0	1	0	0	1
		26	145587829_Dunaliella_salina	2	2	5	6	2	4	3	6	3	5	2	0	0	0	1	1	1	0	0	1	0	0	0	0	0	0	3	3	3	2	2	1	2	1	1	1	1	1	1	0	0	0	1	0	0	1
D. viridis clade		27	87047599_Dunaliella_sp._SPMO_200-8	2	2	5	5	2	4	3	6	3	5	2	0	0	0	0	0	0	0	0	0	0	0	0	0	3	3	0	1	0	0	0	0	1	0	0	0	0	0	0	2	2	2	3	2	2	3
		28	87047589_Dunaliella_viridis	2	2	5	5	2	4	3	5	3	5	2	0	0	0	0	0	0	0	0	0	0	0	0	0	3	3	1	0	1	1	1	0	1	0	0	0	0	0	0	2	2	2	3	2	2	3
		29	205371719_Dunaliella_sp._ABRIINW_U2/1	2	2	5	5	2	4	3	6	3	5	2	0	0	0	0	0	0	0	0	0	0	0	0	0	3	3	0	1	0	0	0	0	1	0	0	0	0	0	0	2	2	2	3	2	2	3
		30	87047612_Dunaliella_sp._SPMO_601-1	2	2	5	5	2	4	3	6	3	5	2	0	0	0	0	0	0	0	0	0	0	0	0	0	2	2	0	1	0	0	0	0	1	0	0	0	0	0	0	3	3	3	4	3	3	4
		31	87047597_Dunaliella_sp._SPMO_200-2	2	2	5	5	2	4	3	6	3	5	2	0	0	0	0	0	0	0	0	0	0	0	0	0	2	2	0	1	0	0	0	0	1	0	0	0	0	0	0	3	3	3	4	3	3	4
	Viridis-clade	32	61200914_Dunaliella_viridis	3	2	6	4	2	4	3	5	4	6	2	0	0	0	0	0	0	0	0	0	0	0	0	0	1	1	0	0	0	0	0	0	1	0	0	0	0	0	0	1	1	1	2	1	1	2
		33	58339343_Dunaliella_viridis	4	4	6	4	2	5	3	5	4	6	2	1	1	0	0	0	0	1	1	1	1	1	1	1	2	2	1	1	1	1	1	1	0	0	0	0	0	0	1	2	2	2	3	2	2	3
		34	56578597_Dunaliella_viridis	2	1	6	4	2	4	3	4	3	5	2	0	0	0	0	0	0	0	0	0	0	0	0	0	1	1	0	0	0	0	0	0	0	0	0	0	0	0	0	1	1	1	2	1	1	2
		35	61200913_Dunaliella_viridis	3	2	4	3	1	4	2	6	3	5	1	0	0	0	0	0	0	0	0	0	0	0	0	0	1	1	0	0	0	0	0	0	0	0	0	0	0	0	0	1	1	1	2	1	1	2
		36	16596845_Dunaliella_parva	3	2	5	3	2	4	3	6	4	6	2	0	0	0	0	0	0	0	0	0	0	0	0	0	1	1	0	0	0	0	0	0	0	0	0	0	0	0	0	1	1	1	2	1	1	2
		37	87047572_Dunaliella_sp._BSF1	3	2	6	4	2	4	3	6	4	6	2	0	0	0	0	0	0	0	0	0	0	0	0	0	1	1	0	0	0	0	0	0	0	0	0	0	0	0	0	1	1	1	2	1	1	2
		38	87047605_Dunaliella_sp._SPMO_202-4	3	2	6	3	2	4	3	6	4	6	2	0	0	0	0	0	0	0	0	0	0	0	0	0	1	1	0	0	0	0	0	0	0	0	0	0	0	0	0	1	1	1	2	1	1	2
		39	16596834_Dunaliella_viridis	3	2	6	4	2	4	3	6	4	6	2	0	0	0	0	0	0	0	0	0	0	0	0	0	1	1	0	0	0	0	0	0	1	0	0	0	0	0	0	1	1	1	2	1	1	2
D. salina clade	salina-clade-I	40	Dunaliella_salina_ITC5119	2	2	5	5	2	4	3	5	3	5	2	0	0	1	2	2	2	0	0	1	0	0	0	0	0	0	2	2	2	3	3	1	2	1	1	1	1	1	1	0	0	0	1	0	0	1
		41	2645739_Dunaliella_sp._006	2	2	4	4	2	4	3	5	4	6	2	0	0	1	2	2	2	0	0	1	0	0	0	0	0	0	2	2	2	3	3	1	2	1	1	1	1	1	1	0	0	0	1	0	0	1
		42	16596837_Dunaliella_salina	2	2	4	4	2	4	3	5	3	5	2	0	0	1	2	2	2	0	0	1	0	0	0	0	0	0	2	2	2	3	3	1	2	1	1	1	1	1	1	0	0	0	1	0	0	1
		43	16596840_Dunaliella_bardawil	2	2	4	4	1	4	2	7	2	4	1	1	1	2	3	3	3	1	1	2	1	1	1	1	1	1	3	3	3	4	4	2	3	2	2	2	2	2	2	1	1	1	0	1	0	0
		44	47499297_Dunaliella_salina	2	2	5	5	2	4	3	6	3	5	2	0	0	1	2	2	2	0	0	1	0	0	0	0	0	0	2	2	2	3	3	1	2	1	1	1	1	1	1	0	0	0	1	0	0	1
		45	Dunaliella_salina_CCAP1912	2	2	5	5	2	4	3	6	3	5	2	0	0	1	2	2	2	0	0	1	0	0	0	0	0	0	2	2	2	3	3	1	2	1	1	1	1	1	1	0	0	0	0	0	0	0
		46	71482594_Dunaliella_salina	2	2	5	5	2	4	3	7	3	5	2	1	1	2	3	3	3	1	1	2	1	1	1	1	1	1	3	3	3	4	4	2	3	2	2	2	2	2	2	1	1	1	0	1	0	0
		47	33333772_Dunaliella_salina	2	2	5	5	2	4	3	7	3	5	2	1	1	2	3	3	3	1	1	2	1	1	1	1	1	1	3	3	3	4	4	2	3	2	2	2	2	2	2	1	1	1	0	1	0	0
		48	205371718_Dunaliella_sp._ABRIINW_U1/1	2	2	5	5	2	4	3	7	3	5	2	1	1	2	3	3	3	1	1	2	1	1	1	1	1	1	3	3	3	4	4	2	3	2	2	2	2	2	2	1	1	1	0	1	0	0
D. tertiolecta	tertiolecta-clade	49	Dunaliella_percei_tertiolecta_CCAP192	2	2	5	6	2	4	3	4	4	4	2	0	0	1	1	1	1	0	0	0	0	0	0	0	0	0	0	0	0	1	1	0	1	0	0	0	0	0	0	0	0	0	1	0	0	1
		50	213958821_Dunaliella_salina	3	3	6	6	2	4	3	2	3	4	2	0	0	1	1	1	1	0	0	0	0	0	0	0	0	0	0	0	0	1	1	0	1	0	0	0	0	0	0	0	0	0	1	0	0	1
		51	145587823_Dunaliella_tertiolecta	3	3	5	6	2	4	3	4	4	4	2	0	0	1	1	1	1	0	0	0	0	0	0	0	0	0	0	0	0	1	1	0	1	0	0	0	0	0	0	0	0	0	1	0	0	1
		52	Dunaliella_bioculata_CCAP194	3	3	5	6	2	4	3	4	4	4	2	0	0	1	1	1	1	0	0	0	0	0	0	0	0	0	0	0	0	1	1	0	1	0	0	0	0	0	0	0	0	0	1	0	0	1
		53	16596844_Dunaliella_parva	2	2	4	6	2	4	3	5	3	4	2	0	0	1	1	1	1	0	0	0	0	0	0	0	0	0	1	1	1	2	2	0	1	0	0	0	0	0	0	0	0	0	1	0	0	1
		54	16596842_Dunaliella_tertiolecta	2	2	5	6	2	4	3	4	3	4	2	0	0	1	1	1	1	0	0	0	0	0	0	0	0	0	0	0	0	1	1	0	1	0	0	0	0	0	0	0	0	0	1	0	0	1
		55	16596841_Dunaliella_tertiolecta	2	2	5	6	2	4	3	4	3	4	2	0	0	1	1	1	1	0	0	0	0	0	0	0	0	0	0	0	0	1	1	0	1	0	0	0	0	0	0	0	0	0	1	0	0	1
		56	2627284_Dunaliella_tertiolecta	2	2	4	5	2	4	3	4	3	4	2	0	0	1	1	1	1	0	0	0	0	0	0	0	0	0	0	0	0	1	1	0	1	0	0	0	0	0	0	0	0	0	1	0	0	1
		57	56578596_Dunaliella_tertiolecta	2	2	5	6	2	4	3	4	3	4	2	0	0	1	1	1	1	0	0	0	0	0	0	0	0	0	0	0	0	1	1	0	1	0	0	0	0	0	0	0	0	0	1	0	0	1
		58	213958823_Dunaliella_salina	2	2	4	5	2	4	3	4	3	4	2	0	0	1	1	1	1	0	0	0	0	0	0	0	0	0	0	0	0	1	1	0	1	0	0	0	0	0	0	0	0	0	1	0	0	1
		59	213958822_Dunaliella_salina	2	2	4	5	2	4	3	4	3	4	2	0	0	1	1	1	1	0	0	0	0	0	0	0	0	0	0	0	0	1	1	0	1	0	0	0	0	0	0	0	0	0	1	0	0	1
	salina-clade-II	60	Dunaliella_salina_ITC5105 Janubio	2	2	5	4	2	4	3	3	3	4	2	1	1	2	2	2	2	0	0	0	0	0	0	0	0	0	0	0	0	2	2	0	0	0	0	0	0	0	0	1	1	1	1	1	1	1
D. salina clade		61	47499296_Dunaliella_salina	2	2	5	4	2	4	3	4	4	4	2	0	0	0	0	0	0	0	0	0	0	0	0	0	0	0	0	0	0	0	0	0	0	0	0	0	0	0	0	0	0	0	1	0	0	1
		62	151573027_Dunaliella_salina	2	2	5	4	2	4	3	2	4	4	2	0	0	0	0	0	0	0	0	0	0	0	0	0	0	0	0	0	0	0	0	0	0	0	0	0	0	0	0	0	1	1	0	0	0	0
		63	16596839_Dunaliella_salina	2	2	5	5	2	4	3	3	3	5	2	0	0	0	1	1	1	0	0	1	0	0	0	0	0	0	1	1	1	1	1	1	1	1	1	1	1	1	1	0	1	1	1	0	0	1
		64	33333770_Dunaliella_salina	2	2	5	5	2	4	3	3	3	5	2	0	0	0	1	1	1	0	0	1	0	0	0	0	0	0	1	1	1	1	1	1	1	1	1	1	1	1	1	0	0	0	1	0	0	1
		65	16596838_Dunaliella_salina	2	2	5	5	2	4	3	3	3	5	2	0	0	0	1	1	1	0	0	1	0	0	0	0	0	0	1	1	1	1	1	1	1	1	1	1	1	1	1	0	0	0	0	0	0	0
	pseudasalina	66	16596835_Dunaliella_pseudosalina	2	3	5	4	2	4	3	4	4	4	2	0	0	2	1	1	1	0	0	0	0	0	0	0	0	0	0	0	0	1	1	0	1	0	0	0	0	0	0	0	0	0	1	0	0	1
D. viridis clade		67	197290927_Dunaliella_sp._ABRIINW_M1/1	2	2	5	4	2	4	3	4	4	4	2	0	0	2	1	1	1	0	0	0	0	0	0	0	0	0	0	0	0	1	1	0	0	0	0	0	0	0	0	0	0	0	1	0	0	1
		68	145587828_Dunaliella_salina	2	2	5	5	2	4	3	3	4	4	2	0	0	2	1	1	1	0	0	0	0	0	0	0	0	0	0	0	0	1	1	0	0	0	0	0	0	0	0	0	0	0	1	0	0	1
		69	87047582_Dunaliella_parva	2	2	6	5	2	4	4	4	4	4	2	1	1	2	2	2	2	1	1	1	1	0	1	1	0	0	1	1	1	2	2	1	1	1	1	1	1	1	1	0	1	1	1	1	1	1
		70	49073091_Dunaliella_salina	2	2	4	3	1	4	3	4	3	3	1	1	1	3	2	2	2	1	1	1	1	0	1	1	0	0	1	1	1	2	2	1	2	1	1	1	1	1	1	0	1	1	1	1	1	1
		71	16596836_Dunaliella_salina	2	2	6	4	2	4	4	4	4	4	2	1	1	3	2	2	2	1	1	1	1	0	1	1	0	0	1	1	1	2	2	1	2	1	1	1	1	1	1	0	1	1	1	1	1	1
[truncated: 25 more columns]

## Sheet: D. pseudosalina
			Compensatory Base Changes (CBC) analysis of D. pseudosalina and the other strains. Colors intend to help visualize the strains and correspondent CBCs.
Suggested Clades				1	2	3	4	5	6	7	8	9	10	11	12	13	14	15	16	17	18	19	20	21	22	23	24	25	26	27	28	29	30	31	32	33	34	35	36	37	38	39	40	41	42	43	44	45	46
		1	71482662_Oedogonium_nodulosum	0	1	8	7	7	9	10	3	4	3	7	3	3	2	2	2	2	2	2	3	3	3	2	2	2	2	2	2	2	2	2	3	4	2	3	3	3	3	3	2	2	2	2	2	2	2
		2	62183531_Bulbochaete_rectangularis_var._hiloensis	1	0	8	7	8	9	9	2	4	3	8	2	2	2	2	2	2	2	2	2	2	2	2	2	2	2	2	2	2	2	2	2	4	1	2	2	2	2	2	2	2	2	2	2	2	2
		3	2982755_Astrephomene_gubernaculifera	8	8	0	4	4	6	5	4	5	5	4	6	6	6	6	6	6	6	5	5	6	6	6	6	5	5	5	5	5	5	5	6	6	6	4	5	6	6	6	5	4	4	4	5	5	5
		4	14165185_Pandorina_morum	7	7	4	0	2	3	3	3	3	3	2	5	5	4	5	5	5	5	5	5	5	6	6	6	5	6	5	5	5	5	5	4	4	4	3	3	4	3	4	5	4	4	4	5	5	5
		5	111073405_Chlamydomonas_reinhardtii	7	8	4	2	0	5	3	6	3	2	0	2	2	2	2	2	2	3	3	2	2	2	2	2	2	2	2	2	2	2	2	2	2	2	1	2	2	2	2	2	2	2	1	2	2	2
		6	4007503_Eudorina_elegans	9	9	6	3	5	0	9	7	7	6	5	4	4	4	4	4	4	3	3	4	4	3	3	3	4	4	4	4	4	4	4	4	5	4	4	4	4	4	4	4	4	4	4	4	4	4
		7	14091689_Yamagishiella_unicocca	10	9	5	3	3	9	0	4	6	4	3	3	3	3	3	3	3	3	3	3	3	3	3	3	3	3	3	3	3	3	3	3	3	3	2	3	3	3	3	3	3	3	2	3	3	3
		8	18025134_Phacotus_lenticularis	3	2	4	3	6	7	4	0	4	2	5	4	4	3	4	4	4	4	4	5	4	3	2	2	6	6	6	5	6	6	6	5	5	4	6	6	6	6	6	5	5	5	7	6	6	7
		9	2627275_Lobochlamys_culleus	4	4	5	3	3	7	6	4	0	3	3	5	5	5	5	5	5	3	3	3	5	5	5	5	3	3	3	3	3	3	3	4	4	3	3	4	4	4	4	3	4	3	2	3	3	3
		10	16596847_Dunaliella_lateralis	3	3	5	3	2	6	4	2	3	0	2	5	5	5	6	6	6	4	4	5	5	5	5	5	5	5	5	5	5	5	5	6	6	5	5	6	6	6	6	5	6	5	4	5	5	5
		11	111073405_Chlamydomonas_reinhardtii	7	8	4	2	0	5	3	5	3	2	0	2	2	2	2	2	2	3	3	2	2	2	2	2	2	2	2	2	2	2	2	2	2	2	1	2	2	2	2	2	2	2	1	2	2	2
		12	87047578_Dunaliella_sp._CCMP367	3	2	6	5	2	4	3	4	5	5	2	0	0	1	0	1	1	1	1	0	0	0	0	0	0	0	0	0	0	0	0	0	1	0	0	0	0	0	0	0	0	0	1	0	0	1
		13	197290646_Dunaliella_sp._ABRIINW_M1/2	3	2	6	5	2	4	3	4	5	5	2	0	0	1	0	1	1	1	1	0	0	0	0	0	0	0	0	0	0	0	0	0	1	0	0	0	0	0	0	0	0	0	1	0	0	1
		14	Dunaliella_acidophila_CCAP1935	2	2	6	4	2	4	3	3	5	5	2	1	1	0	1	1	1	0	0	0	0	0	0	0	0	0	0	0	0	0	0	0	0	0	0	0	0	0	0	1	1	1	2	1	1	2
		15	87047594_Dunaliella_sp._SPMO_112-3	2	2	6	5	2	4	3	4	5	6	2	0	0	1	0	0	0	0	0	0	0	0	0	0	1	1	0	0	0	0	0	0	0	0	0	0	0	0	0	2	2	2	3	2	2	3
		16	87047601_Dunaliella_sp._SPMO_201-3	2	2	6	5	2	4	3	4	5	6	2	1	1	1	0	0	0	0	0	0	0	0	0	0	1	1	0	0	0	0	0	0	0	0	0	0	0	0	0	2	2	2	3	2	2	3
		17	87047596_Dunaliella_sp._SPMO_128-2	2	2	6	5	2	4	3	4	5	6	2	1	1	1	0	0	0	0	0	0	0	0	0	0	1	1	0	0	0	0	0	0	0	0	0	0	0	0	0	2	2	2	3	2	2	3
		18	87047591_Dunaliella_sp._SPMO_109-1	2	2	6	5	3	3	3	4	3	4	3	1	1	0	0	0	0	0	0	0	0	0	0	0	0	0	0	0	0	0	0	0	1	0	0	0	0	0	0	0	0	0	1	0	0	1
		19	87047586_Dunaliella_sp._CCMP220	2	2	5	5	3	3	3	4	3	4	3	1	1	0	0	0	0	0	0	0	0	0	0	0	0	0	0	0	0	0	0	0	1	0	0	0	0	0	0	0	0	0	1	0	0	1
		20	87047604_Dunaliella_sp._SPMO_201-6	3	2	5	5	2	4	3	5	3	5	2	0	0	0	0	0	0	0	0	0	0	0	0	0	1	1	0	0	0	0	0	0	1	0	0	0	0	0	0	1	1	1	2	1	1	2
		21	87047590_Dunaliella_sp._FL1	3	2	6	5	2	4	3	4	5	5	2	0	0	0	0	0	0	0	0	0	0	0	0	0	0	0	0	0	0	0	0	0	1	0	0	0	0	0	0	0	0	0	1	0	0	1
		22	87047592_Dunaliella_sp._SPMO_112-1	3	2	6	6	2	3	3	3	5	5	2	0	0	0	0	0	0	0	0	0	0	0	0	0	0	0	0	0	0	0	0	0	1	0	0	0	0	0	0	0	0	0	1	0	0	1
		23	87047609_Dunaliella_sp._SPMO_300-4	2	2	6	6	2	3	3	2	5	5	2	0	0	0	0	0	0	0	0	0	0	0	0	0	0	0	0	0	0	0	0	0	1	0	0	0	0	0	0	0	0	0	1	0	0	1
		24	87047607_Dunaliella_sp._SPMO_210-3	2	2	6	6	2	3	3	2	5	5	2	0	0	0	0	0	0	0	0	0	0	0	0	0	0	0	0	0	0	0	0	0	1	0	0	0	0	0	0	0	0	0	1	0	0	1
D. salina clade		25	205361369_Dunaliella_salina	2	2	5	5	2	4	3	6	3	5	2	0	0	0	1	1	1	0	0	1	0	0	0	0	0	0	3	3	3	2	2	1	2	1	1	1	1	1	1	0	0	0	1	0	0	1
		26	145587829_Dunaliella_salina	2	2	5	6	2	4	3	6	3	5	2	0	0	0	1	1	1	0	0	1	0	0	0	0	0	0	3	3	3	2	2	1	2	1	1	1	1	1	1	0	0	0	1	0	0	1
D. viridis clade		27	87047599_Dunaliella_sp._SPMO_200-8	2	2	5	5	2	4	3	6	3	5	2	0	0	0	0	0	0	0	0	0	0	0	0	0	3	3	0	1	0	0	0	0	1	0	0	0	0	0	0	2	2	2	3	2	2	3
		28	87047589_Dunaliella_viridis	2	2	5	5	2	4	3	5	3	5	2	0	0	0	0	0	0	0	0	0	0	0	0	0	3	3	1	0	1	1	1	0	1	0	0	0	0	0	0	2	2	2	3	2	2	3
		29	205371719_Dunaliella_sp._ABRIINW_U2/1	2	2	5	5	2	4	3	6	3	5	2	0	0	0	0	0	0	0	0	0	0	0	0	0	3	3	0	1	0	0	0	0	1	0	0	0	0	0	0	2	2	2	3	2	2	3
		30	87047612_Dunaliella_sp._SPMO_601-1	2	2	5	5	2	4	3	6	3	5	2	0	0	0	0	0	0	0	0	0	0	0	0	0	2	2	0	1	0	0	0	0	1	0	0	0	0	0	0	3	3	3	4	3	3	4
		31	87047597_Dunaliella_sp._SPMO_200-2	2	2	5	5	2	4	3	6	3	5	2	0	0	0	0	0	0	0	0	0	0	0	0	0	2	2	0	1	0	0	0	0	1	0	0	0	0	0	0	3	3	3	4	3	3	4
	Viridis-clade	32	61200914_Dunaliella_viridis	3	2	6	4	2	4	3	5	4	6	2	0	0	0	0	0	0	0	0	0	0	0	0	0	1	1	0	0	0	0	0	0	1	0	0	0	0	0	0	1	1	1	2	1	1	2
		33	58339343_Dunaliella_viridis	4	4	6	4	2	5	3	5	4	6	2	1	1	0	0	0	0	1	1	1	1	1	1	1	2	2	1	1	1	1	1	1	0	0	0	0	0	0	1	2	2	2	3	2	2	3
		34	56578597_Dunaliella_viridis	2	1	6	4	2	4	3	4	3	5	2	0	0	0	0	0	0	0	0	0	0	0	0	0	1	1	0	0	0	0	0	0	0	0	0	0	0	0	0	1	1	1	2	1	1	2
		35	61200913_Dunaliella_viridis	3	2	4	3	1	4	2	6	3	5	1	0	0	0	0	0	0	0	0	0	0	0	0	0	1	1	0	0	0	0	0	0	0	0	0	0	0	0	0	1	1	1	2	1	1	2
		36	16596845_Dunaliella_parva	3	2	5	3	2	4	3	6	4	6	2	0	0	0	0	0	0	0	0	0	0	0	0	0	1	1	0	0	0	0	0	0	0	0	0	0	0	0	0	1	1	1	2	1	1	2
		37	87047572_Dunaliella_sp._BSF1	3	2	6	4	2	4	3	6	4	6	2	0	0	0	0	0	0	0	0	0	0	0	0	0	1	1	0	0	0	0	0	0	0	0	0	0	0	0	0	1	1	1	2	1	1	2
		38	87047605_Dunaliella_sp._SPMO_202-4	3	2	6	3	2	4	3	6	4	6	2	0	0	0	0	0	0	0	0	0	0	0	0	0	1	1	0	0	0	0	0	0	0	0	0	0	0	0	0	1	1	1	2	1	1	2
		39	16596834_Dunaliella_viridis	3	2	6	4	2	4	3	6	4	6	2	0	0	0	0	0	0	0	0	0	0	0	0	0	1	1	0	0	0	0	0	0	1	0	0	0	0	0	0	1	1	1	2	1	1	2
D. salina clade	salina-clade-I	40	Dunaliella_salina_ITC5119	2	2	5	5	2	4	3	5	3	5	2	0	0	1	2	2	2	0	0	1	0	0	0	0	0	0	2	2	2	3	3	1	2	1	1	1	1	1	1	0	0	0	1	0	0	1
		41	2645739_Dunaliella_sp._006	2	2	4	4	2	4	3	5	4	6	2	0	0	1	2	2	2	0	0	1	0	0	0	0	0	0	2	2	2	3	3	1	2	1	1	1	1	1	1	0	0	0	1	0	0	1
		42	16596837_Dunaliella_salina	2	2	4	4	2	4	3	5	3	5	2	0	0	1	2	2	2	0	0	1	0	0	0	0	0	0	2	2	2	3	3	1	2	1	1	1	1	1	1	0	0	0	1	0	0	1
		43	16596840_Dunaliella_bardawil	2	2	4	4	1	4	2	7	2	4	1	1	1	2	3	3	3	1	1	2	1	1	1	1	1	1	3	3	3	4	4	2	3	2	2	2	2	2	2	1	1	1	0	1	0	0
		44	47499297_Dunaliella_salina	2	2	5	5	2	4	3	6	3	5	2	0	0	1	2	2	2	0	0	1	0	0	0	0	0	0	2	2	2	3	3	1	2	1	1	1	1	1	1	0	0	0	1	0	0	1
		45	Dunaliella_salina_CCAP1912	2	2	5	5	2	4	3	6	3	5	2	0	0	1	2	2	2	0	0	1	0	0	0	0	0	0	2	2	2	3	3	1	2	1	1	1	1	1	1	0	0	0	0	0	0	0
		46	71482594_Dunaliella_salina	2	2	5	5	2	4	3	7	3	5	2	1	1	2	3	3	3	1	1	2	1	1	1	1	1	1	3	3	3	4	4	2	3	2	2	2	2	2	2	1	1	1	0	1	0	0
		47	33333772_Dunaliella_salina	2	2	5	5	2	4	3	7	3	5	2	1	1	2	3	3	3	1	1	2	1	1	1	1	1	1	3	3	3	4	4	2	3	2	2	2	2	2	2	1	1	1	0	1	0	0
		48	205371718_Dunaliella_sp._ABRIINW_U1/1	2	2	5	5	2	4	3	7	3	5	2	1	1	2	3	3	3	1	1	2	1	1	1	1	1	1	3	3	3	4	4	2	3	2	2	2	2	2	2	1	1	1	0	1	0	0
D. tertiolecta	tertiolecta-clade	49	Dunaliella_percei_tertiolecta_CCAP192	2	2	5	6	2	4	3	4	4	4	2	0	0	1	1	1	1	0	0	0	0	0	0	0	0	0	0	0	0	1	1	0	1	0	0	0	0	0	0	0	0	0	1	0	0	1
		50	213958821_Dunaliella_salina	3	3	6	6	2	4	3	2	3	4	2	0	0	1	1	1	1	0	0	0	0	0	0	0	0	0	0	0	0	1	1	0	1	0	0	0	0	0	0	0	0	0	1	0	0	1
		51	145587823_Dunaliella_tertiolecta	3	3	5	6	2	4	3	4	4	4	2	0	0	1	1	1	1	0	0	0	0	0	0	0	0	0	0	0	0	1	1	0	1	0	0	0	0	0	0	0	0	0	1	0	0	1
		52	Dunaliella_bioculata_CCAP194	3	3	5	6	2	4	3	4	4	4	2	0	0	1	1	1	1	0	0	0	0	0	0	0	0	0	0	0	0	1	1	0	1	0	0	0	0	0	0	0	0	0	1	0	0	1
		53	16596844_Dunaliella_parva	2	2	4	6	2	4	3	5	3	4	2	0	0	1	1	1	1	0	0	0	0	0	0	0	0	0	1	1	1	2	2	0	1	0	0	0	0	0	0	0	0	0	1	0	0	1
		54	16596842_Dunaliella_tertiolecta	2	2	5	6	2	4	3	4	3	4	2	0	0	1	1	1	1	0	0	0	0	0	0	0	0	0	0	0	0	1	1	0	1	0	0	0	0	0	0	0	0	0	1	0	0	1
		55	16596841_Dunaliella_tertiolecta	2	2	5	6	2	4	3	4	3	4	2	0	0	1	1	1	1	0	0	0	0	0	0	0	0	0	0	0	0	1	1	0	1	0	0	0	0	0	0	0	0	0	1	0	0	1
		56	2627284_Dunaliella_tertiolecta	2	2	4	5	2	4	3	4	3	4	2	0	0	1	1	1	1	0	0	0	0	0	0	0	0	0	0	0	0	1	1	0	1	0	0	0	0	0	0	0	0	0	1	0	0	1
		57	56578596_Dunaliella_tertiolecta	2	2	5	6	2	4	3	4	3	4	2	0	0	1	1	1	1	0	0	0	0	0	0	0	0	0	0	0	0	1	1	0	1	0	0	0	0	0	0	0	0	0	1	0	0	1
		58	213958823_Dunaliella_salina	2	2	4	5	2	4	3	4	3	4	2	0	0	1	1	1	1	0	0	0	0	0	0	0	0	0	0	0	0	1	1	0	1	0	0	0	0	0	0	0	0	0	1	0	0	1
		59	213958822_Dunaliella_salina	2	2	4	5	2	4	3	4	3	4	2	0	0	1	1	1	1	0	0	0	0	0	0	0	0	0	0	0	0	1	1	0	1	0	0	0	0	0	0	0	0	0	1	0	0	1
	salina-clade-II	60	Dunaliella_salina_ITC5105 Janubio	2	2	5	4	2	4	3	3	3	4	2	1	1	2	2	2	2	0	0	0	0	0	0	0	0	0	0	0	0	2	2	0	0	0	0	0	0	0	0	1	1	1	1	1	1	1
D. salina clade		61	47499296_Dunaliella_salina	2	2	5	4	2	4	3	4	4	4	2	0	0	0	0	0	0	0	0	0	0	0	0	0	0	0	0	0	0	0	0	0	0	0	0	0	0	0	0	0	0	0	1	0	0	1
		62	151573027_Dunaliella_salina	2	2	5	4	2	4	3	2	4	4	2	0	0	0	0	0	0	0	0	0	0	0	0	0	0	0	0	0	0	0	0	0	0	0	0	0	0	0	0	0	1	1	0	0	0	0
		63	16596839_Dunaliella_salina	2	2	5	5	2	4	3	3	3	5	2	0	0	0	1	1	1	0	0	1	0	0	0	0	0	0	1	1	1	1	1	1	1	1	1	1	1	1	1	0	1	1	1	0	0	1
		64	33333770_Dunaliella_salina	2	2	5	5	2	4	3	3	3	5	2	0	0	0	1	1	1	0	0	1	0	0	0	0	0	0	1	1	1	1	1	1	1	1	1	1	1	1	1	0	0	0	1	0	0	1
		65	16596838_Dunaliella_salina	2	2	5	5	2	4	3	3	3	5	2	0	0	0	1	1	1	0	0	1	0	0	0	0	0	0	1	1	1	1	1	1	1	1	1	1	1	1	1	0	0	0	0	0	0	0
	pseudasalina	66	16596835_Dunaliella_pseudosalina	2	3	5	4	2	4	3	4	4	4	2	0	0	2	1	1	1	0	0	0	0	0	0	0	0	0	0	0	0	1	1	0	1	0	0	0	0	0	0	0	0	0	1	0	0	1
D. viridis clade		67	197290927_Dunaliella_sp._ABRIINW_M1/1	2	2	5	4	2	4	3	4	4	4	2	0	0	2	1	1	1	0	0	0	0	0	0	0	0	0	0	0	0	1	1	0	0	0	0	0	0	0	0	0	0	0	1	0	0	1
		68	145587828_Dunaliella_salina	2	2	5	5	2	4	3	3	4	4	2	0	0	2	1	1	1	0	0	0	0	0	0	0	0	0	0	0	0	1	1	0	0	0	0	0	0	0	0	0	0	0	1	0	0	1
		69	87047582_Dunaliella_parva	2	2	6	5	2	4	4	4	4	4	2	1	1	2	2	2	2	1	1	1	1	0	1	1	0	0	1	1	1	2	2	1	1	1	1	1	1	1	1	0	1	1	1	1	1	1
		70	49073091_Dunaliella_salina	2	2	4	3	1	4	3	4	3	3	1	1	1	3	2	2	2	1	1	1	1	0	1	1	0	0	1	1	1	2	2	1	2	1	1	1	1	1	1	0	1	1	1	1	1	1
		71	16596836_Dunaliella_salina	2	2	6	4	2	4	4	4	4	4	2	1	1	3	2	2	2	1	1	1	1	0	1	1	0	0	1	1	1	2	2	1	2	1	1	1	1	1	1	0	1	1	1	1	1	1
[truncated: 25 more columns]

## Sheet: VIRIDIS-SALINA
			Compensatory Base Changes (CBC) analysis between D. salinas and D. viridis. Colors intend to help visualize the strains and correspondent CBCs.
Suggested Clades				1	2	3	4	5	6	7	8	9	10	11	12	13	14	15	16	17	18	19	20	21	22	23	24	25	26	27	28	29	30	31	32	33	34	35	36	37	38	39	40	41	42	43	44	45	46
		1	71482662_Oedogonium_nodulosum	0	1	8	7	7	9	10	3	4	3	7	3	3	2	2	2	2	2	2	3	3	3	2	2	2	2	2	2	2	2	2	3	4	2	3	3	3	3	3	2	2	2	2	2	2	2
		2	62183531_Bulbochaete_rectangularis_var._hiloensis	1	0	8	7	8	9	9	2	4	3	8	2	2	2	2	2	2	2	2	2	2	2	2	2	2	2	2	2	2	2	2	2	4	1	2	2	2	2	2	2	2	2	2	2	2	2
		3	2982755_Astrephomene_gubernaculifera	8	8	0	4	4	6	5	4	5	5	4	6	6	6	6	6	6	6	5	5	6	6	6	6	5	5	5	5	5	5	5	6	6	6	4	5	6	6	6	5	4	4	4	5	5	5
		4	14165185_Pandorina_morum	7	7	4	0	2	3	3	3	3	3	2	5	5	4	5	5	5	5	5	5	5	6	6	6	5	6	5	5	5	5	5	4	4	4	3	3	4	3	4	5	4	4	4	5	5	5
		5	111073405_Chlamydomonas_reinhardtii	7	8	4	2	0	5	3	6	3	2	0	2	2	2	2	2	2	3	3	2	2	2	2	2	2	2	2	2	2	2	2	2	2	2	1	2	2	2	2	2	2	2	1	2	2	2
		6	4007503_Eudorina_elegans	9	9	6	3	5	0	9	7	7	6	5	4	4	4	4	4	4	3	3	4	4	3	3	3	4	4	4	4	4	4	4	4	5	4	4	4	4	4	4	4	4	4	4	4	4	4
		7	14091689_Yamagishiella_unicocca	10	9	5	3	3	9	0	4	6	4	3	3	3	3	3	3	3	3	3	3	3	3	3	3	3	3	3	3	3	3	3	3	3	3	2	3	3	3	3	3	3	3	2	3	3	3
		8	18025134_Phacotus_lenticularis	3	2	4	3	6	7	4	0	4	2	5	4	4	3	4	4	4	4	4	5	4	3	2	2	6	6	6	5	6	6	6	5	5	4	6	6	6	6	6	5	5	5	7	6	6	7
		9	2627275_Lobochlamys_culleus	4	4	5	3	3	7	6	4	0	3	3	5	5	5	5	5	5	3	3	3	5	5	5	5	3	3	3	3	3	3	3	4	4	3	3	4	4	4	4	3	4	3	2	3	3	3
		10	16596847_Dunaliella_lateralis	3	3	5	3	2	6	4	2	3	0	2	5	5	5	6	6	6	4	4	5	5	5	5	5	5	5	5	5	5	5	5	6	6	5	5	6	6	6	6	5	6	5	4	5	5	5
		11	111073405_Chlamydomonas_reinhardtii	7	8	4	2	0	5	3	5	3	2	0	2	2	2	2	2	2	3	3	2	2	2	2	2	2	2	2	2	2	2	2	2	2	2	1	2	2	2	2	2	2	2	1	2	2	2
		12	87047578_Dunaliella_sp._CCMP367	3	2	6	5	2	4	3	4	5	5	2	0	0	1	0	1	1	1	1	0	0	0	0	0	0	0	0	0	0	0	0	0	1	0	0	0	0	0	0	0	0	0	1	0	0	1
		13	197290646_Dunaliella_sp._ABRIINW_M1/2	3	2	6	5	2	4	3	4	5	5	2	0	0	1	0	1	1	1	1	0	0	0	0	0	0	0	0	0	0	0	0	0	1	0	0	0	0	0	0	0	0	0	1	0	0	1
		14	Dunaliella_acidophila_CCAP1935	2	2	6	4	2	4	3	3	5	5	2	1	1	0	1	1	1	0	0	0	0	0	0	0	0	0	0	0	0	0	0	0	0	0	0	0	0	0	0	1	1	1	2	1	1	2
		15	87047594_Dunaliella_sp._SPMO_112-3	2	2	6	5	2	4	3	4	5	6	2	0	0	1	0	0	0	0	0	0	0	0	0	0	1	1	0	0	0	0	0	0	0	0	0	0	0	0	0	2	2	2	3	2	2	3
		16	87047601_Dunaliella_sp._SPMO_201-3	2	2	6	5	2	4	3	4	5	6	2	1	1	1	0	0	0	0	0	0	0	0	0	0	1	1	0	0	0	0	0	0	0	0	0	0	0	0	0	2	2	2	3	2	2	3
		17	87047596_Dunaliella_sp._SPMO_128-2	2	2	6	5	2	4	3	4	5	6	2	1	1	1	0	0	0	0	0	0	0	0	0	0	1	1	0	0	0	0	0	0	0	0	0	0	0	0	0	2	2	2	3	2	2	3
		18	87047591_Dunaliella_sp._SPMO_109-1	2	2	6	5	3	3	3	4	3	4	3	1	1	0	0	0	0	0	0	0	0	0	0	0	0	0	0	0	0	0	0	0	1	0	0	0	0	0	0	0	0	0	1	0	0	1
		19	87047586_Dunaliella_sp._CCMP220	2	2	5	5	3	3	3	4	3	4	3	1	1	0	0	0	0	0	0	0	0	0	0	0	0	0	0	0	0	0	0	0	1	0	0	0	0	0	0	0	0	0	1	0	0	1
		20	87047604_Dunaliella_sp._SPMO_201-6	3	2	5	5	2	4	3	5	3	5	2	0	0	0	0	0	0	0	0	0	0	0	0	0	1	1	0	0	0	0	0	0	1	0	0	0	0	0	0	1	1	1	2	1	1	2
		21	87047590_Dunaliella_sp._FL1	3	2	6	5	2	4	3	4	5	5	2	0	0	0	0	0	0	0	0	0	0	0	0	0	0	0	0	0	0	0	0	0	1	0	0	0	0	0	0	0	0	0	1	0	0	1
		22	87047592_Dunaliella_sp._SPMO_112-1	3	2	6	6	2	3	3	3	5	5	2	0	0	0	0	0	0	0	0	0	0	0	0	0	0	0	0	0	0	0	0	0	1	0	0	0	0	0	0	0	0	0	1	0	0	1
		23	87047609_Dunaliella_sp._SPMO_300-4	2	2	6	6	2	3	3	2	5	5	2	0	0	0	0	0	0	0	0	0	0	0	0	0	0	0	0	0	0	0	0	0	1	0	0	0	0	0	0	0	0	0	1	0	0	1
		24	87047607_Dunaliella_sp._SPMO_210-3	2	2	6	6	2	3	3	2	5	5	2	0	0	0	0	0	0	0	0	0	0	0	0	0	0	0	0	0	0	0	0	0	1	0	0	0	0	0	0	0	0	0	1	0	0	1
D. salina clade		25	205361369_Dunaliella_salina	2	2	5	5	2	4	3	6	3	5	2	0	0	0	1	1	1	0	0	1	0	0	0	0	0	0	3	3	3	2	2	1	2	1	1	1	1	1	1	0	0	0	1	0	0	1
		26	145587829_Dunaliella_salina	2	2	5	6	2	4	3	6	3	5	2	0	0	0	1	1	1	0	0	1	0	0	0	0	0	0	3	3	3	2	2	1	2	1	1	1	1	1	1	0	0	0	1	0	0	1
D. viridis clade		27	87047599_Dunaliella_sp._SPMO_200-8	2	2	5	5	2	4	3	6	3	5	2	0	0	0	0	0	0	0	0	0	0	0	0	0	3	3	0	1	0	0	0	0	1	0	0	0	0	0	0	2	2	2	3	2	2	3
		28	87047589_Dunaliella_viridis	2	2	5	5	2	4	3	5	3	5	2	0	0	0	0	0	0	0	0	0	0	0	0	0	3	3	1	0	1	1	1	0	1	0	0	0	0	0	0	2	2	2	3	2	2	3
		29	205371719_Dunaliella_sp._ABRIINW_U2/1	2	2	5	5	2	4	3	6	3	5	2	0	0	0	0	0	0	0	0	0	0	0	0	0	3	3	0	1	0	0	0	0	1	0	0	0	0	0	0	2	2	2	3	2	2	3
		30	87047612_Dunaliella_sp._SPMO_601-1	2	2	5	5	2	4	3	6	3	5	2	0	0	0	0	0	0	0	0	0	0	0	0	0	2	2	0	1	0	0	0	0	1	0	0	0	0	0	0	3	3	3	4	3	3	4
		31	87047597_Dunaliella_sp._SPMO_200-2	2	2	5	5	2	4	3	6	3	5	2	0	0	0	0	0	0	0	0	0	0	0	0	0	2	2	0	1	0	0	0	0	1	0	0	0	0	0	0	3	3	3	4	3	3	4
	Viridis-clade	32	61200914_Dunaliella_viridis	3	2	6	4	2	4	3	5	4	6	2	0	0	0	0	0	0	0	0	0	0	0	0	0	1	1	0	0	0	0	0	0	1	0	0	0	0	0	0	1	1	1	2	1	1	2
		33	58339343_Dunaliella_viridis	4	4	6	4	2	5	3	5	4	6	2	1	1	0	0	0	0	1	1	1	1	1	1	1	2	2	1	1	1	1	1	1	0	0	0	0	0	0	1	2	2	2	3	2	2	3
		34	56578597_Dunaliella_viridis	2	1	6	4	2	4	3	4	3	5	2	0	0	0	0	0	0	0	0	0	0	0	0	0	1	1	0	0	0	0	0	0	0	0	0	0	0	0	0	1	1	1	2	1	1	2
		35	61200913_Dunaliella_viridis	3	2	4	3	1	4	2	6	3	5	1	0	0	0	0	0	0	0	0	0	0	0	0	0	1	1	0	0	0	0	0	0	0	0	0	0	0	0	0	1	1	1	2	1	1	2
		36	16596845_Dunaliella_parva	3	2	5	3	2	4	3	6	4	6	2	0	0	0	0	0	0	0	0	0	0	0	0	0	1	1	0	0	0	0	0	0	0	0	0	0	0	0	0	1	1	1	2	1	1	2
		37	87047572_Dunaliella_sp._BSF1	3	2	6	4	2	4	3	6	4	6	2	0	0	0	0	0	0	0	0	0	0	0	0	0	1	1	0	0	0	0	0	0	0	0	0	0	0	0	0	1	1	1	2	1	1	2
		38	87047605_Dunaliella_sp._SPMO_202-4	3	2	6	3	2	4	3	6	4	6	2	0	0	0	0	0	0	0	0	0	0	0	0	0	1	1	0	0	0	0	0	0	0	0	0	0	0	0	0	1	1	1	2	1	1	2
		39	16596834_Dunaliella_viridis	3	2	6	4	2	4	3	6	4	6	2	0	0	0	0	0	0	0	0	0	0	0	0	0	1	1	0	0	0	0	0	0	1	0	0	0	0	0	0	1	1	1	2	1	1	2
D. salina clade	salina-clade-I	40	Dunaliella_salina_ITC5119	2	2	5	5	2	4	3	5	3	5	2	0	0	1	2	2	2	0	0	1	0	0	0	0	0	0	2	2	2	3	3	1	2	1	1	1	1	1	1	0	0	0	1	0	0	1
		41	2645739_Dunaliella_sp._006	2	2	4	4	2	4	3	5	4	6	2	0	0	1	2	2	2	0	0	1	0	0	0	0	0	0	2	2	2	3	3	1	2	1	1	1	1	1	1	0	0	0	1	0	0	1
		42	16596837_Dunaliella_salina	2	2	4	4	2	4	3	5	3	5	2	0	0	1	2	2	2	0	0	1	0	0	0	0	0	0	2	2	2	3	3	1	2	1	1	1	1	1	1	0	0	0	1	0	0	1
		43	16596840_Dunaliella_bardawil	2	2	4	4	1	4	2	7	2	4	1	1	1	2	3	3	3	1	1	2	1	1	1	1	1	1	3	3	3	4	4	2	3	2	2	2	2	2	2	1	1	1	0	1	0	0
		44	47499297_Dunaliella_salina	2	2	5	5	2	4	3	6	3	5	2	0	0	1	2	2	2	0	0	1	0	0	0	0	0	0	2	2	2	3	3	1	2	1	1	1	1	1	1	0	0	0	1	0	0	1
		45	Dunaliella_salina_CCAP1912	2	2	5	5	2	4	3	6	3	5	2	0	0	1	2	2	2	0	0	1	0	0	0	0	0	0	2	2	2	3	3	1	2	1	1	1	1	1	1	0	0	0	0	0	0	0
		46	71482594_Dunaliella_salina	2	2	5	5	2	4	3	7	3	5	2	1	1	2	3	3	3	1	1	2	1	1	1	1	1	1	3	3	3	4	4	2	3	2	2	2	2	2	2	1	1	1	0	1	0	0
		47	33333772_Dunaliella_salina	2	2	5	5	2	4	3	7	3	5	2	1	1	2	3	3	3	1	1	2	1	1	1	1	1	1	3	3	3	4	4	2	3	2	2	2	2	2	2	1	1	1	0	1	0	0
		48	205371718_Dunaliella_sp._ABRIINW_U1/1	2	2	5	5	2	4	3	7	3	5	2	1	1	2	3	3	3	1	1	2	1	1	1	1	1	1	3	3	3	4	4	2	3	2	2	2	2	2	2	1	1	1	0	1	0	0
D. tertiolecta	tertiolecta-clade	49	Dunaliella_percei_tertiolecta_CCAP192	2	2	5	6	2	4	3	4	4	4	2	0	0	1	1	1	1	0	0	0	0	0	0	0	0	0	0	0	0	1	1	0	1	0	0	0	0	0	0	0	0	0	1	0	0	1
		50	213958821_Dunaliella_salina	3	3	6	6	2	4	3	2	3	4	2	0	0	1	1	1	1	0	0	0	0	0	0	0	0	0	0	0	0	1	1	0	1	0	0	0	0	0	0	0	0	0	1	0	0	1
		51	145587823_Dunaliella_tertiolecta	3	3	5	6	2	4	3	4	4	4	2	0	0	1	1	1	1	0	0	0	0	0	0	0	0	0	0	0	0	1	1	0	1	0	0	0	0	0	0	0	0	0	1	0	0	1
		52	Dunaliella_bioculata_CCAP194	3	3	5	6	2	4	3	4	4	4	2	0	0	1	1	1	1	0	0	0	0	0	0	0	0	0	0	0	0	1	1	0	1	0	0	0	0	0	0	0	0	0	1	0	0	1
		53	16596844_Dunaliella_parva	2	2	4	6	2	4	3	5	3	4	2	0	0	1	1	1	1	0	0	0	0	0	0	0	0	0	1	1	1	2	2	0	1	0	0	0	0	0	0	0	0	0	1	0	0	1
		54	16596842_Dunaliella_tertiolecta	2	2	5	6	2	4	3	4	3	4	2	0	0	1	1	1	1	0	0	0	0	0	0	0	0	0	0	0	0	1	1	0	1	0	0	0	0	0	0	0	0	0	1	0	0	1
		55	16596841_Dunaliella_tertiolecta	2	2	5	6	2	4	3	4	3	4	2	0	0	1	1	1	1	0	0	0	0	0	0	0	0	0	0	0	0	1	1	0	1	0	0	0	0	0	0	0	0	0	1	0	0	1
		56	2627284_Dunaliella_tertiolecta	2	2	4	5	2	4	3	4	3	4	2	0	0	1	1	1	1	0	0	0	0	0	0	0	0	0	0	0	0	1	1	0	1	0	0	0	0	0	0	0	0	0	1	0	0	1
		57	56578596_Dunaliella_tertiolecta	2	2	5	6	2	4	3	4	3	4	2	0	0	1	1	1	1	0	0	0	0	0	0	0	0	0	0	0	0	1	1	0	1	0	0	0	0	0	0	0	0	0	1	0	0	1
		58	213958823_Dunaliella_salina	2	2	4	5	2	4	3	4	3	4	2	0	0	1	1	1	1	0	0	0	0	0	0	0	0	0	0	0	0	1	1	0	1	0	0	0	0	0	0	0	0	0	1	0	0	1
		59	213958822_Dunaliella_salina	2	2	4	5	2	4	3	4	3	4	2	0	0	1	1	1	1	0	0	0	0	0	0	0	0	0	0	0	0	1	1	0	1	0	0	0	0	0	0	0	0	0	1	0	0	1
	salina-clade-II	60	Dunaliella_salina_ITC5105 Janubio	2	2	5	4	2	4	3	3	3	4	2	1	1	2	2	2	2	0	0	0	0	0	0	0	0	0	0	0	0	2	2	0	0	0	0	0	0	0	0	1	1	1	1	1	1	1
D. salina clade		61	47499296_Dunaliella_salina	2	2	5	4	2	4	3	4	4	4	2	0	0	0	0	0	0	0	0	0	0	0	0	0	0	0	0	0	0	0	0	0	0	0	0	0	0	0	0	0	0	0	1	0	0	1
		62	151573027_Dunaliella_salina	2	2	5	4	2	4	3	2	4	4	2	0	0	0	0	0	0	0	0	0	0	0	0	0	0	0	0	0	0	0	0	0	0	0	0	0	0	0	0	0	1	1	0	0	0	0
		63	16596839_Dunaliella_salina	2	2	5	5	2	4	3	3	3	5	2	0	0	0	1	1	1	0	0	1	0	0	0	0	0	0	1	1	1	1	1	1	1	1	1	1	1	1	1	0	1	1	1	0	0	1
		64	33333770_Dunaliella_salina	2	2	5	5	2	4	3	3	3	5	2	0	0	0	1	1	1	0	0	1	0	0	0	0	0	0	1	1	1	1	1	1	1	1	1	1	1	1	1	0	0	0	1	0	0	1
		65	16596838_Dunaliella_salina	2	2	5	5	2	4	3	3	3	5	2	0	0	0	1	1	1	0	0	1	0	0	0	0	0	0	1	1	1	1	1	1	1	1	1	1	1	1	1	0	0	0	0	0	0	0
	pseudasalina	66	16596835_Dunaliella_pseudosalina	2	3	5	4	2	4	3	4	4	4	2	0	0	2	1	1	1	0	0	0	0	0	0	0	0	0	0	0	0	1	1	0	1	0	0	0	0	0	0	0	0	0	1	0	0	1
D. viridis clade		67	197290927_Dunaliella_sp._ABRIINW_M1/1	2	2	5	4	2	4	3	4	4	4	2	0	0	2	1	1	1	0	0	0	0	0	0	0	0	0	0	0	0	1	1	0	0	0	0	0	0	0	0	0	0	0	1	0	0	1
		68	145587828_Dunaliella_salina	2	2	5	5	2	4	3	3	4	4	2	0	0	2	1	1	1	0	0	0	0	0	0	0	0	0	0	0	0	1	1	0	0	0	0	0	0	0	0	0	0	0	1	0	0	1
		69	87047582_Dunaliella_parva	2	2	6	5	2	4	4	4	4	4	2	1	1	2	2	2	2	1	1	1	1	0	1	1	0	0	1	1	1	2	2	1	1	1	1	1	1	1	1	0	1	1	1	1	1	1
		70	49073091_Dunaliella_salina	2	2	4	3	1	4	3	4	3	3	1	1	1	3	2	2	2	1	1	1	1	0	1	1	0	0	1	1	1	2	2	1	2	1	1	1	1	1	1	0	1	1	1	1	1	1
		71	16596836_Dunaliella_salina	2	2	6	4	2	4	4	4	4	4	2	1	1	3	2	2	2	1	1	1	1	0	1	1	0	0	1	1	1	2	2	1	2	1	1	1	1	1	1	0	1	1	1	1	1	1
[truncated: 25 more columns]

## Sheet: VIRIDIS-TERTIOLECTA
			Compensatory Base Changes (CBC) analizyis between D. viridis and D. tertiolecta. Colors intend to help visualize the strains and correspondent CBCs.
Suggested Clades				1	2	3	4	5	6	7	8	9	10	11	12	13	14	15	16	17	18	19	20	21	22	23	24	25	26	27	28	29	30	31	32	33	34	35	36	37	38	39	40	41	42	43	44	45	46
		1	71482662_Oedogonium_nodulosum	0	1	8	7	7	9	10	3	4	3	7	3	3	2	2	2	2	2	2	3	3	3	2	2	2	2	2	2	2	2	2	3	4	2	3	3	3	3	3	2	2	2	2	2	2	2
		2	62183531_Bulbochaete_rectangularis_var._hiloensis	1	0	8	7	8	9	9	2	4	3	8	2	2	2	2	2	2	2	2	2	2	2	2	2	2	2	2	2	2	2	2	2	4	1	2	2	2	2	2	2	2	2	2	2	2	2
		3	2982755_Astrephomene_gubernaculifera	8	8	0	4	4	6	5	4	5	5	4	6	6	6	6	6	6	6	5	5	6	6	6	6	5	5	5	5	5	5	5	6	6	6	4	5	6	6	6	5	4	4	4	5	5	5
		4	14165185_Pandorina_morum	7	7	4	0	2	3	3	3	3	3	2	5	5	4	5	5	5	5	5	5	5	6	6	6	5	6	5	5	5	5	5	4	4	4	3	3	4	3	4	5	4	4	4	5	5	5
		5	111073405_Chlamydomonas_reinhardtii	7	8	4	2	0	5	3	6	3	2	0	2	2	2	2	2	2	3	3	2	2	2	2	2	2	2	2	2	2	2	2	2	2	2	1	2	2	2	2	2	2	2	1	2	2	2
		6	4007503_Eudorina_elegans	9	9	6	3	5	0	9	7	7	6	5	4	4	4	4	4	4	3	3	4	4	3	3	3	4	4	4	4	4	4	4	4	5	4	4	4	4	4	4	4	4	4	4	4	4	4
		7	14091689_Yamagishiella_unicocca	10	9	5	3	3	9	0	4	6	4	3	3	3	3	3	3	3	3	3	3	3	3	3	3	3	3	3	3	3	3	3	3	3	3	2	3	3	3	3	3	3	3	2	3	3	3
		8	18025134_Phacotus_lenticularis	3	2	4	3	6	7	4	0	4	2	5	4	4	3	4	4	4	4	4	5	4	3	2	2	6	6	6	5	6	6	6	5	5	4	6	6	6	6	6	5	5	5	7	6	6	7
		9	2627275_Lobochlamys_culleus	4	4	5	3	3	7	6	4	0	3	3	5	5	5	5	5	5	3	3	3	5	5	5	5	3	3	3	3	3	3	3	4	4	3	3	4	4	4	4	3	4	3	2	3	3	3
		10	16596847_Dunaliella_lateralis	3	3	5	3	2	6	4	2	3	0	2	5	5	5	6	6	6	4	4	5	5	5	5	5	5	5	5	5	5	5	5	6	6	5	5	6	6	6	6	5	6	5	4	5	5	5
		11	111073405_Chlamydomonas_reinhardtii	7	8	4	2	0	5	3	5	3	2	0	2	2	2	2	2	2	3	3	2	2	2	2	2	2	2	2	2	2	2	2	2	2	2	1	2	2	2	2	2	2	2	1	2	2	2
		12	87047578_Dunaliella_sp._CCMP367	3	2	6	5	2	4	3	4	5	5	2	0	0	1	0	1	1	1	1	0	0	0	0	0	0	0	0	0	0	0	0	0	1	0	0	0	0	0	0	0	0	0	1	0	0	1
		13	197290646_Dunaliella_sp._ABRIINW_M1/2	3	2	6	5	2	4	3	4	5	5	2	0	0	1	0	1	1	1	1	0	0	0	0	0	0	0	0	0	0	0	0	0	1	0	0	0	0	0	0	0	0	0	1	0	0	1
		14	Dunaliella_acidophila_CCAP1935	2	2	6	4	2	4	3	3	5	5	2	1	1	0	1	1	1	0	0	0	0	0	0	0	0	0	0	0	0	0	0	0	0	0	0	0	0	0	0	1	1	1	2	1	1	2
		15	87047594_Dunaliella_sp._SPMO_112-3	2	2	6	5	2	4	3	4	5	6	2	0	0	1	0	0	0	0	0	0	0	0	0	0	1	1	0	0	0	0	0	0	0	0	0	0	0	0	0	2	2	2	3	2	2	3
		16	87047601_Dunaliella_sp._SPMO_201-3	2	2	6	5	2	4	3	4	5	6	2	1	1	1	0	0	0	0	0	0	0	0	0	0	1	1	0	0	0	0	0	0	0	0	0	0	0	0	0	2	2	2	3	2	2	3
		17	87047596_Dunaliella_sp._SPMO_128-2	2	2	6	5	2	4	3	4	5	6	2	1	1	1	0	0	0	0	0	0	0	0	0	0	1	1	0	0	0	0	0	0	0	0	0	0	0	0	0	2	2	2	3	2	2	3
		18	87047591_Dunaliella_sp._SPMO_109-1	2	2	6	5	3	3	3	4	3	4	3	1	1	0	0	0	0	0	0	0	0	0	0	0	0	0	0	0	0	0	0	0	1	0	0	0	0	0	0	0	0	0	1	0	0	1
		19	87047586_Dunaliella_sp._CCMP220	2	2	5	5	3	3	3	4	3	4	3	1	1	0	0	0	0	0	0	0	0	0	0	0	0	0	0	0	0	0	0	0	1	0	0	0	0	0	0	0	0	0	1	0	0	1
		20	87047604_Dunaliella_sp._SPMO_201-6	3	2	5	5	2	4	3	5	3	5	2	0	0	0	0	0	0	0	0	0	0	0	0	0	1	1	0	0	0	0	0	0	1	0	0	0	0	0	0	1	1	1	2	1	1	2
		21	87047590_Dunaliella_sp._FL1	3	2	6	5	2	4	3	4	5	5	2	0	0	0	0	0	0	0	0	0	0	0	0	0	0	0	0	0	0	0	0	0	1	0	0	0	0	0	0	0	0	0	1	0	0	1
		22	87047592_Dunaliella_sp._SPMO_112-1	3	2	6	6	2	3	3	3	5	5	2	0	0	0	0	0	0	0	0	0	0	0	0	0	0	0	0	0	0	0	0	0	1	0	0	0	0	0	0	0	0	0	1	0	0	1
		23	87047609_Dunaliella_sp._SPMO_300-4	2	2	6	6	2	3	3	2	5	5	2	0	0	0	0	0	0	0	0	0	0	0	0	0	0	0	0	0	0	0	0	0	1	0	0	0	0	0	0	0	0	0	1	0	0	1
		24	87047607_Dunaliella_sp._SPMO_210-3	2	2	6	6	2	3	3	2	5	5	2	0	0	0	0	0	0	0	0	0	0	0	0	0	0	0	0	0	0	0	0	0	1	0	0	0	0	0	0	0	0	0	1	0	0	1
D. salina clade		25	205361369_Dunaliella_salina	2	2	5	5	2	4	3	6	3	5	2	0	0	0	1	1	1	0	0	1	0	0	0	0	0	0	3	3	3	2	2	1	2	1	1	1	1	1	1	0	0	0	1	0	0	1
		26	145587829_Dunaliella_salina	2	2	5	6	2	4	3	6	3	5	2	0	0	0	1	1	1	0	0	1	0	0	0	0	0	0	3	3	3	2	2	1	2	1	1	1	1	1	1	0	0	0	1	0	0	1
D. viridis clade		27	87047599_Dunaliella_sp._SPMO_200-8	2	2	5	5	2	4	3	6	3	5	2	0	0	0	0	0	0	0	0	0	0	0	0	0	3	3	0	1	0	0	0	0	1	0	0	0	0	0	0	2	2	2	3	2	2	3
		28	87047589_Dunaliella_viridis	2	2	5	5	2	4	3	5	3	5	2	0	0	0	0	0	0	0	0	0	0	0	0	0	3	3	1	0	1	1	1	0	1	0	0	0	0	0	0	2	2	2	3	2	2	3
		29	205371719_Dunaliella_sp._ABRIINW_U2/1	2	2	5	5	2	4	3	6	3	5	2	0	0	0	0	0	0	0	0	0	0	0	0	0	3	3	0	1	0	0	0	0	1	0	0	0	0	0	0	2	2	2	3	2	2	3
		30	87047612_Dunaliella_sp._SPMO_601-1	2	2	5	5	2	4	3	6	3	5	2	0	0	0	0	0	0	0	0	0	0	0	0	0	2	2	0	1	0	0	0	0	1	0	0	0	0	0	0	3	3	3	4	3	3	4
		31	87047597_Dunaliella_sp._SPMO_200-2	2	2	5	5	2	4	3	6	3	5	2	0	0	0	0	0	0	0	0	0	0	0	0	0	2	2	0	1	0	0	0	0	1	0	0	0	0	0	0	3	3	3	4	3	3	4
	Viridis-clade	32	61200914_Dunaliella_viridis	3	2	6	4	2	4	3	5	4	6	2	0	0	0	0	0	0	0	0	0	0	0	0	0	1	1	0	0	0	0	0	0	1	0	0	0	0	0	0	1	1	1	2	1	1	2
		33	58339343_Dunaliella_viridis	4	4	6	4	2	5	3	5	4	6	2	1	1	0	0	0	0	1	1	1	1	1	1	1	2	2	1	1	1	1	1	1	0	0	0	0	0	0	1	2	2	2	3	2	2	3
		34	56578597_Dunaliella_viridis	2	1	6	4	2	4	3	4	3	5	2	0	0	0	0	0	0	0	0	0	0	0	0	0	1	1	0	0	0	0	0	0	0	0	0	0	0	0	0	1	1	1	2	1	1	2
		35	61200913_Dunaliella_viridis	3	2	4	3	1	4	2	6	3	5	1	0	0	0	0	0	0	0	0	0	0	0	0	0	1	1	0	0	0	0	0	0	0	0	0	0	0	0	0	1	1	1	2	1	1	2
		36	16596845_Dunaliella_parva	3	2	5	3	2	4	3	6	4	6	2	0	0	0	0	0	0	0	0	0	0	0	0	0	1	1	0	0	0	0	0	0	0	0	0	0	0	0	0	1	1	1	2	1	1	2
		37	87047572_Dunaliella_sp._BSF1	3	2	6	4	2	4	3	6	4	6	2	0	0	0	0	0	0	0	0	0	0	0	0	0	1	1	0	0	0	0	0	0	0	0	0	0	0	0	0	1	1	1	2	1	1	2
		38	87047605_Dunaliella_sp._SPMO_202-4	3	2	6	3	2	4	3	6	4	6	2	0	0	0	0	0	0	0	0	0	0	0	0	0	1	1	0	0	0	0	0	0	0	0	0	0	0	0	0	1	1	1	2	1	1	2
		39	16596834_Dunaliella_viridis	3	2	6	4	2	4	3	6	4	6	2	0	0	0	0	0	0	0	0	0	0	0	0	0	1	1	0	0	0	0	0	0	1	0	0	0	0	0	0	1	1	1	2	1	1	2
D. salina clade	salina-clade-I	40	Dunaliella_salina_ITC5119	2	2	5	5	2	4	3	5	3	5	2	0	0	1	2	2	2	0	0	1	0	0	0	0	0	0	2	2	2	3	3	1	2	1	1	1	1	1	1	0	0	0	1	0	0	1
		41	2645739_Dunaliella_sp._006	2	2	4	4	2	4	3	5	4	6	2	0	0	1	2	2	2	0	0	1	0	0	0	0	0	0	2	2	2	3	3	1	2	1	1	1	1	1	1	0	0	0	1	0	0	1
		42	16596837_Dunaliella_salina	2	2	4	4	2	4	3	5	3	5	2	0	0	1	2	2	2	0	0	1	0	0	0	0	0	0	2	2	2	3	3	1	2	1	1	1	1	1	1	0	0	0	1	0	0	1
		43	16596840_Dunaliella_bardawil	2	2	4	4	1	4	2	7	2	4	1	1	1	2	3	3	3	1	1	2	1	1	1	1	1	1	3	3	3	4	4	2	3	2	2	2	2	2	2	1	1	1	0	1	0	0
		44	47499297_Dunaliella_salina	2	2	5	5	2	4	3	6	3	5	2	0	0	1	2	2	2	0	0	1	0	0	0	0	0	0	2	2	2	3	3	1	2	1	1	1	1	1	1	0	0	0	1	0	0	1
		45	Dunaliella_salina_CCAP1912	2	2	5	5	2	4	3	6	3	5	2	0	0	1	2	2	2	0	0	1	0	0	0	0	0	0	2	2	2	3	3	1	2	1	1	1	1	1	1	0	0	0	0	0	0	0
		46	71482594_Dunaliella_salina	2	2	5	5	2	4	3	7	3	5	2	1	1	2	3	3	3	1	1	2	1	1	1	1	1	1	3	3	3	4	4	2	3	2	2	2	2	2	2	1	1	1	0	1	0	0
		47	33333772_Dunaliella_salina	2	2	5	5	2	4	3	7	3	5	2	1	1	2	3	3	3	1	1	2	1	1	1	1	1	1	3	3	3	4	4	2	3	2	2	2	2	2	2	1	1	1	0	1	0	0
		48	205371718_Dunaliella_sp._ABRIINW_U1/1	2	2	5	5	2	4	3	7	3	5	2	1	1	2	3	3	3	1	1	2	1	1	1	1	1	1	3	3	3	4	4	2	3	2	2	2	2	2	2	1	1	1	0	1	0	0
D. tertiolecta	tertiolecta-clade	49	Dunaliella_percei_tertiolecta_CCAP192	2	2	5	6	2	4	3	4	4	4	2	0	0	1	1	1	1	0	0	0	0	0	0	0	0	0	0	0	0	1	1	0	1	0	0	0	0	0	0	0	0	0	1	0	0	1
		50	213958821_Dunaliella_salina	3	3	6	6	2	4	3	2	3	4	2	0	0	1	1	1	1	0	0	0	0	0	0	0	0	0	0	0	0	1	1	0	1	0	0	0	0	0	0	0	0	0	1	0	0	1
		51	145587823_Dunaliella_tertiolecta	3	3	5	6	2	4	3	4	4	4	2	0	0	1	1	1	1	0	0	0	0	0	0	0	0	0	0	0	0	1	1	0	1	0	0	0	0	0	0	0	0	0	1	0	0	1
		52	Dunaliella_bioculata_CCAP194	3	3	5	6	2	4	3	4	4	4	2	0	0	1	1	1	1	0	0	0	0	0	0	0	0	0	0	0	0	1	1	0	1	0	0	0	0	0	0	0	0	0	1	0	0	1
		53	16596844_Dunaliella_parva	2	2	4	6	2	4	3	5	3	4	2	0	0	1	1	1	1	0	0	0	0	0	0	0	0	0	1	1	1	2	2	0	1	0	0	0	0	0	0	0	0	0	1	0	0	1
		54	16596842_Dunaliella_tertiolecta	2	2	5	6	2	4	3	4	3	4	2	0	0	1	1	1	1	0	0	0	0	0	0	0	0	0	0	0	0	1	1	0	1	0	0	0	0	0	0	0	0	0	1	0	0	1
		55	16596841_Dunaliella_tertiolecta	2	2	5	6	2	4	3	4	3	4	2	0	0	1	1	1	1	0	0	0	0	0	0	0	0	0	0	0	0	1	1	0	1	0	0	0	0	0	0	0	0	0	1	0	0	1
		56	2627284_Dunaliella_tertiolecta	2	2	4	5	2	4	3	4	3	4	2	0	0	1	1	1	1	0	0	0	0	0	0	0	0	0	0	0	0	1	1	0	1	0	0	0	0	0	0	0	0	0	1	0	0	1
		57	56578596_Dunaliella_tertiolecta	2	2	5	6	2	4	3	4	3	4	2	0	0	1	1	1	1	0	0	0	0	0	0	0	0	0	0	0	0	1	1	0	1	0	0	0	0	0	0	0	0	0	1	0	0	1
		58	213958823_Dunaliella_salina	2	2	4	5	2	4	3	4	3	4	2	0	0	1	1	1	1	0	0	0	0	0	0	0	0	0	0	0	0	1	1	0	1	0	0	0	0	0	0	0	0	0	1	0	0	1
		59	213958822_Dunaliella_salina	2	2	4	5	2	4	3	4	3	4	2	0	0	1	1	1	1	0	0	0	0	0	0	0	0	0	0	0	0	1	1	0	1	0	0	0	0	0	0	0	0	0	1	0	0	1
	salina-clade-II	60	Dunaliella_salina_ITC5105 Janubio	2	2	5	4	2	4	3	3	3	4	2	1	1	2	2	2	2	0	0	0	0	0	0	0	0	0	0	0	0	2	2	0	0	0	0	0	0	0	0	1	1	1	1	1	1	1
D. salina clade		61	47499296_Dunaliella_salina	2	2	5	4	2	4	3	4	4	4	2	0	0	0	0	0	0	0	0	0	0	0	0	0	0	0	0	0	0	0	0	0	0	0	0	0	0	0	0	0	0	0	1	0	0	1
		62	151573027_Dunaliella_salina	2	2	5	4	2	4	3	2	4	4	2	0	0	0	0	0	0	0	0	0	0	0	0	0	0	0	0	0	0	0	0	0	0	0	0	0	0	0	0	0	1	1	0	0	0	0
		63	16596839_Dunaliella_salina	2	2	5	5	2	4	3	3	3	5	2	0	0	0	1	1	1	0	0	1	0	0	0	0	0	0	1	1	1	1	1	1	1	1	1	1	1	1	1	0	1	1	1	0	0	1
		64	33333770_Dunaliella_salina	2	2	5	5	2	4	3	3	3	5	2	0	0	0	1	1	1	0	0	1	0	0	0	0	0	0	1	1	1	1	1	1	1	1	1	1	1	1	1	0	0	0	1	0	0	1
		65	16596838_Dunaliella_salina	2	2	5	5	2	4	3	3	3	5	2	0	0	0	1	1	1	0	0	1	0	0	0	0	0	0	1	1	1	1	1	1	1	1	1	1	1	1	1	0	0	0	0	0	0	0
	pseudasalina	66	16596835_Dunaliella_pseudosalina	2	3	5	4	2	4	3	4	4	4	2	0	0	2	1	1	1	0	0	0	0	0	0	0	0	0	0	0	0	1	1	0	1	0	0	0	0	0	0	0	0	0	1	0	0	1
D. viridis clade		67	197290927_Dunaliella_sp._ABRIINW_M1/1	2	2	5	4	2	4	3	4	4	4	2	0	0	2	1	1	1	0	0	0	0	0	0	0	0	0	0	0	0	1	1	0	0	0	0	0	0	0	0	0	0	0	1	0	0	1
		68	145587828_Dunaliella_salina	2	2	5	5	2	4	3	3	4	4	2	0	0	2	1	1	1	0	0	0	0	0	0	0	0	0	0	0	0	1	1	0	0	0	0	0	0	0	0	0	0	0	1	0	0	1
		69	87047582_Dunaliella_parva	2	2	6	5	2	4	4	4	4	4	2	1	1	2	2	2	2	1	1	1	1	0	1	1	0	0	1	1	1	2	2	1	1	1	1	1	1	1	1	0	1	1	1	1	1	1
		70	49073091_Dunaliella_salina	2	2	4	3	1	4	3	4	3	3	1	1	1	3	2	2	2	1	1	1	1	0	1	1	0	0	1	1	1	2	2	1	2	1	1	1	1	1	1	0	1	1	1	1	1	1
		71	16596836_Dunaliella_salina	2	2	6	4	2	4	4	4	4	4	2	1	1	3	2	2	2	1	1	1	1	0	1	1	0	0	1	1	1	2	2	1	2	1	1	1	1	1	1	0	1	1	1	1	1	1
[truncated: 25 more columns]

## Sheet: SALNA-TERTIOLECTA
			Compensatory Base Changes (CBC) analysis between D. salina and D. tertiolecta. Colors intend to help visualize the strains and correspondent CBCs.
Suggested Clades				1	2	3	4	5	6	7	8	9	10	11	12	13	14	15	16	17	18	19	20	21	22	23	24	25	26	27	28	29	30	31	32	33	34	35	36	37	38	39	40	41	42	43	44	45	46
		1	71482662_Oedogonium_nodulosum	0	1	8	7	7	9	10	3	4	3	7	3	3	2	2	2	2	2	2	3	3	3	2	2	2	2	2	2	2	2	2	3	4	2	3	3	3	3	3	2	2	2	2	2	2	2
		2	62183531_Bulbochaete_rectangularis_var._hiloensis	1	0	8	7	8	9	9	2	4	3	8	2	2	2	2	2	2	2	2	2	2	2	2	2	2	2	2	2	2	2	2	2	4	1	2	2	2	2	2	2	2	2	2	2	2	2
		3	2982755_Astrephomene_gubernaculifera	8	8	0	4	4	6	5	4	5	5	4	6	6	6	6	6	6	6	5	5	6	6	6	6	5	5	5	5	5	5	5	6	6	6	4	5	6	6	6	5	4	4	4	5	5	5
		4	14165185_Pandorina_morum	7	7	4	0	2	3	3	3	3	3	2	5	5	4	5	5	5	5	5	5	5	6	6	6	5	6	5	5	5	5	5	4	4	4	3	3	4	3	4	5	4	4	4	5	5	5
		5	111073405_Chlamydomonas_reinhardtii	7	8	4	2	0	5	3	6	3	2	0	2	2	2	2	2	2	3	3	2	2	2	2	2	2	2	2	2	2	2	2	2	2	2	1	2	2	2	2	2	2	2	1	2	2	2
		6	4007503_Eudorina_elegans	9	9	6	3	5	0	9	7	7	6	5	4	4	4	4	4	4	3	3	4	4	3	3	3	4	4	4	4	4	4	4	4	5	4	4	4	4	4	4	4	4	4	4	4	4	4
		7	14091689_Yamagishiella_unicocca	10	9	5	3	3	9	0	4	6	4	3	3	3	3	3	3	3	3	3	3	3	3	3	3	3	3	3	3	3	3	3	3	3	3	2	3	3	3	3	3	3	3	2	3	3	3
		8	18025134_Phacotus_lenticularis	3	2	4	3	6	7	4	0	4	2	5	4	4	3	4	4	4	4	4	5	4	3	2	2	6	6	6	5	6	6	6	5	5	4	6	6	6	6	6	5	5	5	7	6	6	7
		9	2627275_Lobochlamys_culleus	4	4	5	3	3	7	6	4	0	3	3	5	5	5	5	5	5	3	3	3	5	5	5	5	3	3	3	3	3	3	3	4	4	3	3	4	4	4	4	3	4	3	2	3	3	3
		10	16596847_Dunaliella_lateralis	3	3	5	3	2	6	4	2	3	0	2	5	5	5	6	6	6	4	4	5	5	5	5	5	5	5	5	5	5	5	5	6	6	5	5	6	6	6	6	5	6	5	4	5	5	5
		11	111073405_Chlamydomonas_reinhardtii	7	8	4	2	0	5	3	5	3	2	0	2	2	2	2	2	2	3	3	2	2	2	2	2	2	2	2	2	2	2	2	2	2	2	1	2	2	2	2	2	2	2	1	2	2	2
		12	87047578_Dunaliella_sp._CCMP367	3	2	6	5	2	4	3	4	5	5	2	0	0	1	0	1	1	1	1	0	0	0	0	0	0	0	0	0	0	0	0	0	1	0	0	0	0	0	0	0	0	0	1	0	0	1
		13	197290646_Dunaliella_sp._ABRIINW_M1/2	3	2	6	5	2	4	3	4	5	5	2	0	0	1	0	1	1	1	1	0	0	0	0	0	0	0	0	0	0	0	0	0	1	0	0	0	0	0	0	0	0	0	1	0	0	1
		14	Dunaliella_acidophila_CCAP1935	2	2	6	4	2	4	3	3	5	5	2	1	1	0	1	1	1	0	0	0	0	0	0	0	0	0	0	0	0	0	0	0	0	0	0	0	0	0	0	1	1	1	2	1	1	2
		15	87047594_Dunaliella_sp._SPMO_112-3	2	2	6	5	2	4	3	4	5	6	2	0	0	1	0	0	0	0	0	0	0	0	0	0	1	1	0	0	0	0	0	0	0	0	0	0	0	0	0	2	2	2	3	2	2	3
		16	87047601_Dunaliella_sp._SPMO_201-3	2	2	6	5	2	4	3	4	5	6	2	1	1	1	0	0	0	0	0	0	0	0	0	0	1	1	0	0	0	0	0	0	0	0	0	0	0	0	0	2	2	2	3	2	2	3
		17	87047596_Dunaliella_sp._SPMO_128-2	2	2	6	5	2	4	3	4	5	6	2	1	1	1	0	0	0	0	0	0	0	0	0	0	1	1	0	0	0	0	0	0	0	0	0	0	0	0	0	2	2	2	3	2	2	3
		18	87047591_Dunaliella_sp._SPMO_109-1	2	2	6	5	3	3	3	4	3	4	3	1	1	0	0	0	0	0	0	0	0	0	0	0	0	0	0	0	0	0	0	0	1	0	0	0	0	0	0	0	0	0	1	0	0	1
		19	87047586_Dunaliella_sp._CCMP220	2	2	5	5	3	3	3	4	3	4	3	1	1	0	0	0	0	0	0	0	0	0	0	0	0	0	0	0	0	0	0	0	1	0	0	0	0	0	0	0	0	0	1	0	0	1
		20	87047604_Dunaliella_sp._SPMO_201-6	3	2	5	5	2	4	3	5	3	5	2	0	0	0	0	0	0	0	0	0	0	0	0	0	1	1	0	0	0	0	0	0	1	0	0	0	0	0	0	1	1	1	2	1	1	2
		21	87047590_Dunaliella_sp._FL1	3	2	6	5	2	4	3	4	5	5	2	0	0	0	0	0	0	0	0	0	0	0	0	0	0	0	0	0	0	0	0	0	1	0	0	0	0	0	0	0	0	0	1	0	0	1
		22	87047592_Dunaliella_sp._SPMO_112-1	3	2	6	6	2	3	3	3	5	5	2	0	0	0	0	0	0	0	0	0	0	0	0	0	0	0	0	0	0	0	0	0	1	0	0	0	0	0	0	0	0	0	1	0	0	1
		23	87047609_Dunaliella_sp._SPMO_300-4	2	2	6	6	2	3	3	2	5	5	2	0	0	0	0	0	0	0	0	0	0	0	0	0	0	0	0	0	0	0	0	0	1	0	0	0	0	0	0	0	0	0	1	0	0	1
		24	87047607_Dunaliella_sp._SPMO_210-3	2	2	6	6	2	3	3	2	5	5	2	0	0	0	0	0	0	0	0	0	0	0	0	0	0	0	0	0	0	0	0	0	1	0	0	0	0	0	0	0	0	0	1	0	0	1
D. salina clade		25	205361369_Dunaliella_salina	2	2	5	5	2	4	3	6	3	5	2	0	0	0	1	1	1	0	0	1	0	0	0	0	0	0	3	3	3	2	2	1	2	1	1	1	1	1	1	0	0	0	1	0	0	1
		26	145587829_Dunaliella_salina	2	2	5	6	2	4	3	6	3	5	2	0	0	0	1	1	1	0	0	1	0	0	0	0	0	0	3	3	3	2	2	1	2	1	1	1	1	1	1	0	0	0	1	0	0	1
D. viridis clade		27	87047599_Dunaliella_sp._SPMO_200-8	2	2	5	5	2	4	3	6	3	5	2	0	0	0	0	0	0	0	0	0	0	0	0	0	3	3	0	1	0	0	0	0	1	0	0	0	0	0	0	2	2	2	3	2	2	3
		28	87047589_Dunaliella_viridis	2	2	5	5	2	4	3	5	3	5	2	0	0	0	0	0	0	0	0	0	0	0	0	0	3	3	1	0	1	1	1	0	1	0	0	0	0	0	0	2	2	2	3	2	2	3
		29	205371719_Dunaliella_sp._ABRIINW_U2/1	2	2	5	5	2	4	3	6	3	5	2	0	0	0	0	0	0	0	0	0	0	0	0	0	3	3	0	1	0	0	0	0	1	0	0	0	0	0	0	2	2	2	3	2	2	3
		30	87047612_Dunaliella_sp._SPMO_601-1	2	2	5	5	2	4	3	6	3	5	2	0	0	0	0	0	0	0	0	0	0	0	0	0	2	2	0	1	0	0	0	0	1	0	0	0	0	0	0	3	3	3	4	3	3	4
		31	87047597_Dunaliella_sp._SPMO_200-2	2	2	5	5	2	4	3	6	3	5	2	0	0	0	0	0	0	0	0	0	0	0	0	0	2	2	0	1	0	0	0	0	1	0	0	0	0	0	0	3	3	3	4	3	3	4
	Viridis-clade	32	61200914_Dunaliella_viridis	3	2	6	4	2	4	3	5	4	6	2	0	0	0	0	0	0	0	0	0	0	0	0	0	1	1	0	0	0	0	0	0	1	0	0	0	0	0	0	1	1	1	2	1	1	2
		33	58339343_Dunaliella_viridis	4	4	6	4	2	5	3	5	4	6	2	1	1	0	0	0	0	1	1	1	1	1	1	1	2	2	1	1	1	1	1	1	0	0	0	0	0	0	1	2	2	2	3	2	2	3
		34	56578597_Dunaliella_viridis	2	1	6	4	2	4	3	4	3	5	2	0	0	0	0	0	0	0	0	0	0	0	0	0	1	1	0	0	0	0	0	0	0	0	0	0	0	0	0	1	1	1	2	1	1	2
		35	61200913_Dunaliella_viridis	3	2	4	3	1	4	2	6	3	5	1	0	0	0	0	0	0	0	0	0	0	0	0	0	1	1	0	0	0	0	0	0	0	0	0	0	0	0	0	1	1	1	2	1	1	2
		36	16596845_Dunaliella_parva	3	2	5	3	2	4	3	6	4	6	2	0	0	0	0	0	0	0	0	0	0	0	0	0	1	1	0	0	0	0	0	0	0	0	0	0	0	0	0	1	1	1	2	1	1	2
		37	87047572_Dunaliella_sp._BSF1	3	2	6	4	2	4	3	6	4	6	2	0	0	0	0	0	0	0	0	0	0	0	0	0	1	1	0	0	0	0	0	0	0	0	0	0	0	0	0	1	1	1	2	1	1	2
		38	87047605_Dunaliella_sp._SPMO_202-4	3	2	6	3	2	4	3	6	4	6	2	0	0	0	0	0	0	0	0	0	0	0	0	0	1	1	0	0	0	0	0	0	0	0	0	0	0	0	0	1	1	1	2	1	1	2
		39	16596834_Dunaliella_viridis	3	2	6	4	2	4	3	6	4	6	2	0	0	0	0	0	0	0	0	0	0	0	0	0	1	1	0	0	0	0	0	0	1	0	0	0	0	0	0	1	1	1	2	1	1	2
D. salina clade	salina-clade-I	40	Dunaliella_salina_ITC5119	2	2	5	5	2	4	3	5	3	5	2	0	0	1	2	2	2	0	0	1	0	0	0	0	0	0	2	2	2	3	3	1	2	1	1	1	1	1	1	0	0	0	1	0	0	1
		41	2645739_Dunaliella_sp._006	2	2	4	4	2	4	3	5	4	6	2	0	0	1	2	2	2	0	0	1	0	0	0	0	0	0	2	2	2	3	3	1	2	1	1	1	1	1	1	0	0	0	1	0	0	1
		42	16596837_Dunaliella_salina	2	2	4	4	2	4	3	5	3	5	2	0	0	1	2	2	2	0	0	1	0	0	0	0	0	0	2	2	2	3	3	1	2	1	1	1	1	1	1	0	0	0	1	0	0	1
		43	16596840_Dunaliella_bardawil	2	2	4	4	1	4	2	7	2	4	1	1	1	2	3	3	3	1	1	2	1	1	1	1	1	1	3	3	3	4	4	2	3	2	2	2	2	2	2	1	1	1	0	1	0	0
		44	47499297_Dunaliella_salina	2	2	5	5	2	4	3	6	3	5	2	0	0	1	2	2	2	0	0	1	0	0	0	0	0	0	2	2	2	3	3	1	2	1	1	1	1	1	1	0	0	0	1	0	0	1
		45	Dunaliella_salina_CCAP1912	2	2	5	5	2	4	3	6	3	5	2	0	0	1	2	2	2	0	0	1	0	0	0	0	0	0	2	2	2	3	3	1	2	1	1	1	1	1	1	0	0	0	0	0	0	0
		46	71482594_Dunaliella_salina	2	2	5	5	2	4	3	7	3	5	2	1	1	2	3	3	3	1	1	2	1	1	1	1	1	1	3	3	3	4	4	2	3	2	2	2	2	2	2	1	1	1	0	1	0	0
		47	33333772_Dunaliella_salina	2	2	5	5	2	4	3	7	3	5	2	1	1	2	3	3	3	1	1	2	1	1	1	1	1	1	3	3	3	4	4	2	3	2	2	2	2	2	2	1	1	1	0	1	0	0
		48	205371718_Dunaliella_sp._ABRIINW_U1/1	2	2	5	5	2	4	3	7	3	5	2	1	1	2	3	3	3	1	1	2	1	1	1	1	1	1	3	3	3	4	4	2	3	2	2	2	2	2	2	1	1	1	0	1	0	0
D. tertiolecta	tertiolecta-clade	49	Dunaliella_percei_tertiolecta_CCAP192	2	2	5	6	2	4	3	4	4	4	2	0	0	1	1	1	1	0	0	0	0	0	0	0	0	0	0	0	0	1	1	0	1	0	0	0	0	0	0	0	0	0	1	0	0	1
		50	213958821_Dunaliella_salina	3	3	6	6	2	4	3	2	3	4	2	0	0	1	1	1	1	0	0	0	0	0	0	0	0	0	0	0	0	1	1	0	1	0	0	0	0	0	0	0	0	0	1	0	0	1
		51	145587823_Dunaliella_tertiolecta	3	3	5	6	2	4	3	4	4	4	2	0	0	1	1	1	1	0	0	0	0	0	0	0	0	0	0	0	0	1	1	0	1	0	0	0	0	0	0	0	0	0	1	0	0	1
		52	Dunaliella_bioculata_CCAP194	3	3	5	6	2	4	3	4	4	4	2	0	0	1	1	1	1	0	0	0	0	0	0	0	0	0	0	0	0	1	1	0	1	0	0	0	0	0	0	0	0	0	1	0	0	1
		53	16596844_Dunaliella_parva	2	2	4	6	2	4	3	5	3	4	2	0	0	1	1	1	1	0	0	0	0	0	0	0	0	0	1	1	1	2	2	0	1	0	0	0	0	0	0	0	0	0	1	0	0	1
		54	16596842_Dunaliella_tertiolecta	2	2	5	6	2	4	3	4	3	4	2	0	0	1	1	1	1	0	0	0	0	0	0	0	0	0	0	0	0	1	1	0	1	0	0	0	0	0	0	0	0	0	1	0	0	1
		55	16596841_Dunaliella_tertiolecta	2	2	5	6	2	4	3	4	3	4	2	0	0	1	1	1	1	0	0	0	0	0	0	0	0	0	0	0	0	1	1	0	1	0	0	0	0	0	0	0	0	0	1	0	0	1
		56	2627284_Dunaliella_tertiolecta	2	2	4	5	2	4	3	4	3	4	2	0	0	1	1	1	1	0	0	0	0	0	0	0	0	0	0	0	0	1	1	0	1	0	0	0	0	0	0	0	0	0	1	0	0	1
		57	56578596_Dunaliella_tertiolecta	2	2	5	6	2	4	3	4	3	4	2	0	0	1	1	1	1	0	0	0	0	0	0	0	0	0	0	0	0	1	1	0	1	0	0	0	0	0	0	0	0	0	1	0	0	1
		58	213958823_Dunaliella_salina	2	2	4	5	2	4	3	4	3	4	2	0	0	1	1	1	1	0	0	0	0	0	0	0	0	0	0	0	0	1	1	0	1	0	0	0	0	0	0	0	0	0	1	0	0	1
		59	213958822_Dunaliella_salina	2	2	4	5	2	4	3	4	3	4	2	0	0	1	1	1	1	0	0	0	0	0	0	0	0	0	0	0	0	1	1	0	1	0	0	0	0	0	0	0	0	0	1	0	0	1
	salina-clade-II	60	Dunaliella_salina_ITC5105 Janubio	2	2	5	4	2	4	3	3	3	4	2	1	1	2	2	2	2	0	0	0	0	0	0	0	0	0	0	0	0	2	2	0	0	0	0	0	0	0	0	1	1	1	1	1	1	1
D. salina clade		61	47499296_Dunaliella_salina	2	2	5	4	2	4	3	4	4	4	2	0	0	0	0	0	0	0	0	0	0	0	0	0	0	0	0	0	0	0	0	0	0	0	0	0	0	0	0	0	0	0	1	0	0	1
		62	151573027_Dunaliella_salina	2	2	5	4	2	4	3	2	4	4	2	0	0	0	0	0	0	0	0	0	0	0	0	0	0	0	0	0	0	0	0	0	0	0	0	0	0	0	0	0	1	1	0	0	0	0
		63	16596839_Dunaliella_salina	2	2	5	5	2	4	3	3	3	5	2	0	0	0	1	1	1	0	0	1	0	0	0	0	0	0	1	1	1	1	1	1	1	1	1	1	1	1	1	0	1	1	1	0	0	1
		64	33333770_Dunaliella_salina	2	2	5	5	2	4	3	3	3	5	2	0	0	0	1	1	1	0	0	1	0	0	0	0	0	0	1	1	1	1	1	1	1	1	1	1	1	1	1	0	0	0	1	0	0	1
		65	16596838_Dunaliella_salina	2	2	5	5	2	4	3	3	3	5	2	0	0	0	1	1	1	0	0	1	0	0	0	0	0	0	1	1	1	1	1	1	1	1	1	1	1	1	1	0	0	0	0	0	0	0
	pseudasalina	66	16596835_Dunaliella_pseudosalina	2	3	5	4	2	4	3	4	4	4	2	0	0	2	1	1	1	0	0	0	0	0	0	0	0	0	0	0	0	1	1	0	1	0	0	0	0	0	0	0	0	0	1	0	0	1
D. viridis clade		67	197290927_Dunaliella_sp._ABRIINW_M1/1	2	2	5	4	2	4	3	4	4	4	2	0	0	2	1	1	1	0	0	0	0	0	0	0	0	0	0	0	0	1	1	0	0	0	0	0	0	0	0	0	0	0	1	0	0	1
		68	145587828_Dunaliella_salina	2	2	5	5	2	4	3	3	4	4	2	0	0	2	1	1	1	0	0	0	0	0	0	0	0	0	0	0	0	1	1	0	0	0	0	0	0	0	0	0	0	0	1	0	0	1
		69	87047582_Dunaliella_parva	2	2	6	5	2	4	4	4	4	4	2	1	1	2	2	2	2	1	1	1	1	0	1	1	0	0	1	1	1	2	2	1	1	1	1	1	1	1	1	0	1	1	1	1	1	1
		70	49073091_Dunaliella_salina	2	2	4	3	1	4	3	4	3	3	1	1	1	3	2	2	2	1	1	1	1	0	1	1	0	0	1	1	1	2	2	1	2	1	1	1	1	1	1	0	1	1	1	1	1	1
		71	16596836_Dunaliella_salina	2	2	6	4	2	4	4	4	4	4	2	1	1	3	2	2	2	1	1	1	1	0	1	1	0	0	1	1	1	2	2	1	2	1	1	1	1	1	1	0	1	1	1	1	1	1
[truncated: 25 more columns]

## Sheet: SALINA-SALINA
			Compensatory Base Changes (CBC) analysis between different clades of D. salina. Colors intend to help visualize the strains and correspondent CBCs.
Suggested Clades				1	2	3	4	5	6	7	8	9	10	11	12	13	14	15	16	17	18	19	20	21	22	23	24	25	26	27	28	29	30	31	32	33	34	35	36	37	38	39	40	41	42	43	44	45	46
		1	71482662_Oedogonium_nodulosum	0	1	8	7	7	9	10	3	4	3	7	3	3	2	2	2	2	2	2	3	3	3	2	2	2	2	2	2	2	2	2	3	4	2	3	3	3	3	3	2	2	2	2	2	2	2
		2	62183531_Bulbochaete_rectangularis_var._hiloensis	1	0	8	7	8	9	9	2	4	3	8	2	2	2	2	2	2	2	2	2	2	2	2	2	2	2	2	2	2	2	2	2	4	1	2	2	2	2	2	2	2	2	2	2	2	2
		3	2982755_Astrephomene_gubernaculifera	8	8	0	4	4	6	5	4	5	5	4	6	6	6	6	6	6	6	5	5	6	6	6	6	5	5	5	5	5	5	5	6	6	6	4	5	6	6	6	5	4	4	4	5	5	5
		4	14165185_Pandorina_morum	7	7	4	0	2	3	3	3	3	3	2	5	5	4	5	5	5	5	5	5	5	6	6	6	5	6	5	5	5	5	5	4	4	4	3	3	4	3	4	5	4	4	4	5	5	5
		5	111073405_Chlamydomonas_reinhardtii	7	8	4	2	0	5	3	6	3	2	0	2	2	2	2	2	2	3	3	2	2	2	2	2	2	2	2	2	2	2	2	2	2	2	1	2	2	2	2	2	2	2	1	2	2	2
		6	4007503_Eudorina_elegans	9	9	6	3	5	0	9	7	7	6	5	4	4	4	4	4	4	3	3	4	4	3	3	3	4	4	4	4	4	4	4	4	5	4	4	4	4	4	4	4	4	4	4	4	4	4
		7	14091689_Yamagishiella_unicocca	10	9	5	3	3	9	0	4	6	4	3	3	3	3	3	3	3	3	3	3	3	3	3	3	3	3	3	3	3	3	3	3	3	3	2	3	3	3	3	3	3	3	2	3	3	3
		8	18025134_Phacotus_lenticularis	3	2	4	3	6	7	4	0	4	2	5	4	4	3	4	4	4	4	4	5	4	3	2	2	6	6	6	5	6	6	6	5	5	4	6	6	6	6	6	5	5	5	7	6	6	7
		9	2627275_Lobochlamys_culleus	4	4	5	3	3	7	6	4	0	3	3	5	5	5	5	5	5	3	3	3	5	5	5	5	3	3	3	3	3	3	3	4	4	3	3	4	4	4	4	3	4	3	2	3	3	3
		10	16596847_Dunaliella_lateralis	3	3	5	3	2	6	4	2	3	0	2	5	5	5	6	6	6	4	4	5	5	5	5	5	5	5	5	5	5	5	5	6	6	5	5	6	6	6	6	5	6	5	4	5	5	5
		11	111073405_Chlamydomonas_reinhardtii	7	8	4	2	0	5	3	5	3	2	0	2	2	2	2	2	2	3	3	2	2	2	2	2	2	2	2	2	2	2	2	2	2	2	1	2	2	2	2	2	2	2	1	2	2	2
		12	87047578_Dunaliella_sp._CCMP367	3	2	6	5	2	4	3	4	5	5	2	0	0	1	0	1	1	1	1	0	0	0	0	0	0	0	0	0	0	0	0	0	1	0	0	0	0	0	0	0	0	0	1	0	0	1
		13	197290646_Dunaliella_sp._ABRIINW_M1/2	3	2	6	5	2	4	3	4	5	5	2	0	0	1	0	1	1	1	1	0	0	0	0	0	0	0	0	0	0	0	0	0	1	0	0	0	0	0	0	0	0	0	1	0	0	1
		14	Dunaliella_acidophila_CCAP1935	2	2	6	4	2	4	3	3	5	5	2	1	1	0	1	1	1	0	0	0	0	0	0	0	0	0	0	0	0	0	0	0	0	0	0	0	0	0	0	1	1	1	2	1	1	2
		15	87047594_Dunaliella_sp._SPMO_112-3	2	2	6	5	2	4	3	4	5	6	2	0	0	1	0	0	0	0	0	0	0	0	0	0	1	1	0	0	0	0	0	0	0	0	0	0	0	0	0	2	2	2	3	2	2	3
		16	87047601_Dunaliella_sp._SPMO_201-3	2	2	6	5	2	4	3	4	5	6	2	1	1	1	0	0	0	0	0	0	0	0	0	0	1	1	0	0	0	0	0	0	0	0	0	0	0	0	0	2	2	2	3	2	2	3
		17	87047596_Dunaliella_sp._SPMO_128-2	2	2	6	5	2	4	3	4	5	6	2	1	1	1	0	0	0	0	0	0	0	0	0	0	1	1	0	0	0	0	0	0	0	0	0	0	0	0	0	2	2	2	3	2	2	3
		18	87047591_Dunaliella_sp._SPMO_109-1	2	2	6	5	3	3	3	4	3	4	3	1	1	0	0	0	0	0	0	0	0	0	0	0	0	0	0	0	0	0	0	0	1	0	0	0	0	0	0	0	0	0	1	0	0	1
		19	87047586_Dunaliella_sp._CCMP220	2	2	5	5	3	3	3	4	3	4	3	1	1	0	0	0	0	0	0	0	0	0	0	0	0	0	0	0	0	0	0	0	1	0	0	0	0	0	0	0	0	0	1	0	0	1
		20	87047604_Dunaliella_sp._SPMO_201-6	3	2	5	5	2	4	3	5	3	5	2	0	0	0	0	0	0	0	0	0	0	0	0	0	1	1	0	0	0	0	0	0	1	0	0	0	0	0	0	1	1	1	2	1	1	2
		21	87047590_Dunaliella_sp._FL1	3	2	6	5	2	4	3	4	5	5	2	0	0	0	0	0	0	0	0	0	0	0	0	0	0	0	0	0	0	0	0	0	1	0	0	0	0	0	0	0	0	0	1	0	0	1
		22	87047592_Dunaliella_sp._SPMO_112-1	3	2	6	6	2	3	3	3	5	5	2	0	0	0	0	0	0	0	0	0	0	0	0	0	0	0	0	0	0	0	0	0	1	0	0	0	0	0	0	0	0	0	1	0	0	1
		23	87047609_Dunaliella_sp._SPMO_300-4	2	2	6	6	2	3	3	2	5	5	2	0	0	0	0	0	0	0	0	0	0	0	0	0	0	0	0	0	0	0	0	0	1	0	0	0	0	0	0	0	0	0	1	0	0	1
		24	87047607_Dunaliella_sp._SPMO_210-3	2	2	6	6	2	3	3	2	5	5	2	0	0	0	0	0	0	0	0	0	0	0	0	0	0	0	0	0	0	0	0	0	1	0	0	0	0	0	0	0	0	0	1	0	0	1
D. salina clade		25	205361369_Dunaliella_salina	2	2	5	5	2	4	3	6	3	5	2	0	0	0	1	1	1	0	0	1	0	0	0	0	0	0	3	3	3	2	2	1	2	1	1	1	1	1	1	0	0	0	1	0	0	1
		26	145587829_Dunaliella_salina	2	2	5	6	2	4	3	6	3	5	2	0	0	0	1	1	1	0	0	1	0	0	0	0	0	0	3	3	3	2	2	1	2	1	1	1	1	1	1	0	0	0	1	0	0	1
D. viridis clade		27	87047599_Dunaliella_sp._SPMO_200-8	2	2	5	5	2	4	3	6	3	5	2	0	0	0	0	0	0	0	0	0	0	0	0	0	3	3	0	1	0	0	0	0	1	0	0	0	0	0	0	2	2	2	3	2	2	3
		28	87047589_Dunaliella_viridis	2	2	5	5	2	4	3	5	3	5	2	0	0	0	0	0	0	0	0	0	0	0	0	0	3	3	1	0	1	1	1	0	1	0	0	0	0	0	0	2	2	2	3	2	2	3
		29	205371719_Dunaliella_sp._ABRIINW_U2/1	2	2	5	5	2	4	3	6	3	5	2	0	0	0	0	0	0	0	0	0	0	0	0	0	3	3	0	1	0	0	0	0	1	0	0	0	0	0	0	2	2	2	3	2	2	3
		30	87047612_Dunaliella_sp._SPMO_601-1	2	2	5	5	2	4	3	6	3	5	2	0	0	0	0	0	0	0	0	0	0	0	0	0	2	2	0	1	0	0	0	0	1	0	0	0	0	0	0	3	3	3	4	3	3	4
		31	87047597_Dunaliella_sp._SPMO_200-2	2	2	5	5	2	4	3	6	3	5	2	0	0	0	0	0	0	0	0	0	0	0	0	0	2	2	0	1	0	0	0	0	1	0	0	0	0	0	0	3	3	3	4	3	3	4
	Viridis-clade	32	61200914_Dunaliella_viridis	3	2	6	4	2	4	3	5	4	6	2	0	0	0	0	0	0	0	0	0	0	0	0	0	1	1	0	0	0	0	0	0	1	0	0	0	0	0	0	1	1	1	2	1	1	2
		33	58339343_Dunaliella_viridis	4	4	6	4	2	5	3	5	4	6	2	1	1	0	0	0	0	1	1	1	1	1	1	1	2	2	1	1	1	1	1	1	0	0	0	0	0	0	1	2	2	2	3	2	2	3
		34	56578597_Dunaliella_viridis	2	1	6	4	2	4	3	4	3	5	2	0	0	0	0	0	0	0	0	0	0	0	0	0	1	1	0	0	0	0	0	0	0	0	0	0	0	0	0	1	1	1	2	1	1	2
		35	61200913_Dunaliella_viridis	3	2	4	3	1	4	2	6	3	5	1	0	0	0	0	0	0	0	0	0	0	0	0	0	1	1	0	0	0	0	0	0	0	0	0	0	0	0	0	1	1	1	2	1	1	2
		36	16596845_Dunaliella_parva	3	2	5	3	2	4	3	6	4	6	2	0	0	0	0	0	0	0	0	0	0	0	0	0	1	1	0	0	0	0	0	0	0	0	0	0	0	0	0	1	1	1	2	1	1	2
		37	87047572_Dunaliella_sp._BSF1	3	2	6	4	2	4	3	6	4	6	2	0	0	0	0	0	0	0	0	0	0	0	0	0	1	1	0	0	0	0	0	0	0	0	0	0	0	0	0	1	1	1	2	1	1	2
		38	87047605_Dunaliella_sp._SPMO_202-4	3	2	6	3	2	4	3	6	4	6	2	0	0	0	0	0	0	0	0	0	0	0	0	0	1	1	0	0	0	0	0	0	0	0	0	0	0	0	0	1	1	1	2	1	1	2
		39	16596834_Dunaliella_viridis	3	2	6	4	2	4	3	6	4	6	2	0	0	0	0	0	0	0	0	0	0	0	0	0	1	1	0	0	0	0	0	0	1	0	0	0	0	0	0	1	1	1	2	1	1	2
D. salina clade	salina-clade-I	40	Dunaliella_salina_ITC5119	2	2	5	5	2	4	3	5	3	5	2	0	0	1	2	2	2	0	0	1	0	0	0	0	0	0	2	2	2	3	3	1	2	1	1	1	1	1	1	0	0	0	1	0	0	1
		41	2645739_Dunaliella_sp._006	2	2	4	4	2	4	3	5	4	6	2	0	0	1	2	2	2	0	0	1	0	0	0	0	0	0	2	2	2	3	3	1	2	1	1	1	1	1	1	0	0	0	1	0	0	1
		42	16596837_Dunaliella_salina	2	2	4	4	2	4	3	5	3	5	2	0	0	1	2	2	2	0	0	1	0	0	0	0	0	0	2	2	2	3	3	1	2	1	1	1	1	1	1	0	0	0	1	0	0	1
		43	16596840_Dunaliella_bardawil	2	2	4	4	1	4	2	7	2	4	1	1	1	2	3	3	3	1	1	2	1	1	1	1	1	1	3	3	3	4	4	2	3	2	2	2	2	2	2	1	1	1	0	1	0	0
		44	47499297_Dunaliella_salina	2	2	5	5	2	4	3	6	3	5	2	0	0	1	2	2	2	0	0	1	0	0	0	0	0	0	2	2	2	3	3	1	2	1	1	1	1	1	1	0	0	0	1	0	0	1
		45	Dunaliella_salina_CCAP1912	2	2	5	5	2	4	3	6	3	5	2	0	0	1	2	2	2	0	0	1	0	0	0	0	0	0	2	2	2	3	3	1	2	1	1	1	1	1	1	0	0	0	0	0	0	0
		46	71482594_Dunaliella_salina	2	2	5	5	2	4	3	7	3	5	2	1	1	2	3	3	3	1	1	2	1	1	1	1	1	1	3	3	3	4	4	2	3	2	2	2	2	2	2	1	1	1	0	1	0	0
		47	33333772_Dunaliella_salina	2	2	5	5	2	4	3	7	3	5	2	1	1	2	3	3	3	1	1	2	1	1	1	1	1	1	3	3	3	4	4	2	3	2	2	2	2	2	2	1	1	1	0	1	0	0
		48	205371718_Dunaliella_sp._ABRIINW_U1/1	2	2	5	5	2	4	3	7	3	5	2	1	1	2	3	3	3	1	1	2	1	1	1	1	1	1	3	3	3	4	4	2	3	2	2	2	2	2	2	1	1	1	0	1	0	0
D. tertiolecta	tertiolecta-clade	49	Dunaliella_percei_tertiolecta_CCAP192	2	2	5	6	2	4	3	4	4	4	2	0	0	1	1	1	1	0	0	0	0	0	0	0	0	0	0	0	0	1	1	0	1	0	0	0	0	0	0	0	0	0	1	0	0	1
		50	213958821_Dunaliella_salina	3	3	6	6	2	4	3	2	3	4	2	0	0	1	1	1	1	0	0	0	0	0	0	0	0	0	0	0	0	1	1	0	1	0	0	0	0	0	0	0	0	0	1	0	0	1
		51	145587823_Dunaliella_tertiolecta	3	3	5	6	2	4	3	4	4	4	2	0	0	1	1	1	1	0	0	0	0	0	0	0	0	0	0	0	0	1	1	0	1	0	0	0	0	0	0	0	0	0	1	0	0	1
		52	Dunaliella_bioculata_CCAP194	3	3	5	6	2	4	3	4	4	4	2	0	0	1	1	1	1	0	0	0	0	0	0	0	0	0	0	0	0	1	1	0	1	0	0	0	0	0	0	0	0	0	1	0	0	1
		53	16596844_Dunaliella_parva	2	2	4	6	2	4	3	5	3	4	2	0	0	1	1	1	1	0	0	0	0	0	0	0	0	0	1	1	1	2	2	0	1	0	0	0	0	0	0	0	0	0	1	0	0	1
		54	16596842_Dunaliella_tertiolecta	2	2	5	6	2	4	3	4	3	4	2	0	0	1	1	1	1	0	0	0	0	0	0	0	0	0	0	0	0	1	1	0	1	0	0	0	0	0	0	0	0	0	1	0	0	1
		55	16596841_Dunaliella_tertiolecta	2	2	5	6	2	4	3	4	3	4	2	0	0	1	1	1	1	0	0	0	0	0	0	0	0	0	0	0	0	1	1	0	1	0	0	0	0	0	0	0	0	0	1	0	0	1
		56	2627284_Dunaliella_tertiolecta	2	2	4	5	2	4	3	4	3	4	2	0	0	1	1	1	1	0	0	0	0	0	0	0	0	0	0	0	0	1	1	0	1	0	0	0	0	0	0	0	0	0	1	0	0	1
		57	56578596_Dunaliella_tertiolecta	2	2	5	6	2	4	3	4	3	4	2	0	0	1	1	1	1	0	0	0	0	0	0	0	0	0	0	0	0	1	1	0	1	0	0	0	0	0	0	0	0	0	1	0	0	1
		58	213958823_Dunaliella_salina	2	2	4	5	2	4	3	4	3	4	2	0	0	1	1	1	1	0	0	0	0	0	0	0	0	0	0	0	0	1	1	0	1	0	0	0	0	0	0	0	0	0	1	0	0	1
		59	213958822_Dunaliella_salina	2	2	4	5	2	4	3	4	3	4	2	0	0	1	1	1	1	0	0	0	0	0	0	0	0	0	0	0	0	1	1	0	1	0	0	0	0	0	0	0	0	0	1	0	0	1
	salina-clade-II	60	Dunaliella_salina_ITC5105 Janubio	2	2	5	4	2	4	3	3	3	4	2	1	1	2	2	2	2	0	0	0	0	0	0	0	0	0	0	0	0	2	2	0	0	0	0	0	0	0	0	1	1	1	1	1	1	1
D. salina clade		61	47499296_Dunaliella_salina	2	2	5	4	2	4	3	4	4	4	2	0	0	0	0	0	0	0	0	0	0	0	0	0	0	0	0	0	0	0	0	0	0	0	0	0	0	0	0	0	0	0	1	0	0	1
		62	151573027_Dunaliella_salina	2	2	5	4	2	4	3	2	4	4	2	0	0	0	0	0	0	0	0	0	0	0	0	0	0	0	0	0	0	0	0	0	0	0	0	0	0	0	0	0	1	1	0	0	0	0
		63	16596839_Dunaliella_salina	2	2	5	5	2	4	3	3	3	5	2	0	0	0	1	1	1	0	0	1	0	0	0	0	0	0	1	1	1	1	1	1	1	1	1	1	1	1	1	0	1	1	1	0	0	1
		64	33333770_Dunaliella_salina	2	2	5	5	2	4	3	3	3	5	2	0	0	0	1	1	1	0	0	1	0	0	0	0	0	0	1	1	1	1	1	1	1	1	1	1	1	1	1	0	0	0	1	0	0	1
		65	16596838_Dunaliella_salina	2	2	5	5	2	4	3	3	3	5	2	0	0	0	1	1	1	0	0	1	0	0	0	0	0	0	1	1	1	1	1	1	1	1	1	1	1	1	1	0	0	0	0	0	0	0
	pseudasalina	66	16596835_Dunaliella_pseudosalina	2	3	5	4	2	4	3	4	4	4	2	0	0	2	1	1	1	0	0	0	0	0	0	0	0	0	0	0	0	1	1	0	1	0	0	0	0	0	0	0	0	0	1	0	0	1
D. viridis clade		67	197290927_Dunaliella_sp._ABRIINW_M1/1	2	2	5	4	2	4	3	4	4	4	2	0	0	2	1	1	1	0	0	0	0	0	0	0	0	0	0	0	0	1	1	0	0	0	0	0	0	0	0	0	0	0	1	0	0	1
		68	145587828_Dunaliella_salina	2	2	5	5	2	4	3	3	4	4	2	0	0	2	1	1	1	0	0	0	0	0	0	0	0	0	0	0	0	1	1	0	0	0	0	0	0	0	0	0	0	0	1	0	0	1
		69	87047582_Dunaliella_parva	2	2	6	5	2	4	4	4	4	4	2	1	1	2	2	2	2	1	1	1	1	0	1	1	0	0	1	1	1	2	2	1	1	1	1	1	1	1	1	0	1	1	1	1	1	1
		70	49073091_Dunaliella_salina	2	2	4	3	1	4	3	4	3	3	1	1	1	3	2	2	2	1	1	1	1	0	1	1	0	0	1	1	1	2	2	1	2	1	1	1	1	1	1	0	1	1	1	1	1	1
		71	16596836_Dunaliella_salina	2	2	6	4	2	4	4	4	4	4	2	1	1	3	2	2	2	1	1	1	1	0	1	1	0	0	1	1	1	2	2	1	2	1	1	1	1	1	1	0	1	1	1	1	1	1
[truncated: 25 more columns]

## Sheet: D. sp
			Compensatory Base Changes (CBC) analysis of Dunaliella sp. and the other strains.
Suggested Clades				1	2	3	4	5	6	7	8	9	10	11	12	13	14	15	16	17	18	19	20	21	22	23	24	25	26	27	28	29	30	31	32	33	34	35	36	37	38	39	40	41	42	43	44	45	46
		1	71482662_Oedogonium_nodulosum	0	1	8	7	7	9	10	3	4	3	7	3	3	2	2	2	2	2	2	3	3	3	2	2	2	2	2	2	2	2	2	3	4	2	3	3	3	3	3	2	2	2	2	2	2	2
		2	62183531_Bulbochaete_rectangularis_var._hiloensis	1	0	8	7	8	9	9	2	4	3	8	2	2	2	2	2	2	2	2	2	2	2	2	2	2	2	2	2	2	2	2	2	4	1	2	2	2	2	2	2	2	2	2	2	2	2
		3	2982755_Astrephomene_gubernaculifera	8	8	0	4	4	6	5	4	5	5	4	6	6	6	6	6	6	6	5	5	6	6	6	6	5	5	5	5	5	5	5	6	6	6	4	5	6	6	6	5	4	4	4	5	5	5
		4	14165185_Pandorina_morum	7	7	4	0	2	3	3	3	3	3	2	5	5	4	5	5	5	5	5	5	5	6	6	6	5	6	5	5	5	5	5	4	4	4	3	3	4	3	4	5	4	4	4	5	5	5
		5	111073405_Chlamydomonas_reinhardtii	7	8	4	2	0	5	3	6	3	2	0	2	2	2	2	2	2	3	3	2	2	2	2	2	2	2	2	2	2	2	2	2	2	2	1	2	2	2	2	2	2	2	1	2	2	2
		6	4007503_Eudorina_elegans	9	9	6	3	5	0	9	7	7	6	5	4	4	4	4	4	4	3	3	4	4	3	3	3	4	4	4	4	4	4	4	4	5	4	4	4	4	4	4	4	4	4	4	4	4	4
		7	14091689_Yamagishiella_unicocca	10	9	5	3	3	9	0	4	6	4	3	3	3	3	3	3	3	3	3	3	3	3	3	3	3	3	3	3	3	3	3	3	3	3	2	3	3	3	3	3	3	3	2	3	3	3
		8	18025134_Phacotus_lenticularis	3	2	4	3	6	7	4	0	4	2	5	4	4	3	4	4	4	4	4	5	4	3	2	2	6	6	6	5	6	6	6	5	5	4	6	6	6	6	6	5	5	5	7	6	6	7
		9	2627275_Lobochlamys_culleus	4	4	5	3	3	7	6	4	0	3	3	5	5	5	5	5	5	3	3	3	5	5	5	5	3	3	3	3	3	3	3	4	4	3	3	4	4	4	4	3	4	3	2	3	3	3
		10	16596847_Dunaliella_lateralis	3	3	5	3	2	6	4	2	3	0	2	5	5	5	6	6	6	4	4	5	5	5	5	5	5	5	5	5	5	5	5	6	6	5	5	6	6	6	6	5	6	5	4	5	5	5
		11	111073405_Chlamydomonas_reinhardtii	7	8	4	2	0	5	3	5	3	2	0	2	2	2	2	2	2	3	3	2	2	2	2	2	2	2	2	2	2	2	2	2	2	2	1	2	2	2	2	2	2	2	1	2	2	2
		12	87047578_Dunaliella_sp._CCMP367	3	2	6	5	2	4	3	4	5	5	2	0	0	1	0	1	1	1	1	0	0	0	0	0	0	0	0	0	0	0	0	0	1	0	0	0	0	0	0	0	0	0	1	0	0	1
		13	197290646_Dunaliella_sp._ABRIINW_M1/2	3	2	6	5	2	4	3	4	5	5	2	0	0	1	0	1	1	1	1	0	0	0	0	0	0	0	0	0	0	0	0	0	1	0	0	0	0	0	0	0	0	0	1	0	0	1
		14	Dunaliella_acidophila_CCAP1935	2	2	6	4	2	4	3	3	5	5	2	1	1	0	1	1	1	0	0	0	0	0	0	0	0	0	0	0	0	0	0	0	0	0	0	0	0	0	0	1	1	1	2	1	1	2
		15	87047594_Dunaliella_sp._SPMO_112-3	2	2	6	5	2	4	3	4	5	6	2	0	0	1	0	0	0	0	0	0	0	0	0	0	1	1	0	0	0	0	0	0	0	0	0	0	0	0	0	2	2	2	3	2	2	3
		16	87047601_Dunaliella_sp._SPMO_201-3	2	2	6	5	2	4	3	4	5	6	2	1	1	1	0	0	0	0	0	0	0	0	0	0	1	1	0	0	0	0	0	0	0	0	0	0	0	0	0	2	2	2	3	2	2	3
		17	87047596_Dunaliella_sp._SPMO_128-2	2	2	6	5	2	4	3	4	5	6	2	1	1	1	0	0	0	0	0	0	0	0	0	0	1	1	0	0	0	0	0	0	0	0	0	0	0	0	0	2	2	2	3	2	2	3
		18	87047591_Dunaliella_sp._SPMO_109-1	2	2	6	5	3	3	3	4	3	4	3	1	1	0	0	0	0	0	0	0	0	0	0	0	0	0	0	0	0	0	0	0	1	0	0	0	0	0	0	0	0	0	1	0	0	1
		19	87047586_Dunaliella_sp._CCMP220	2	2	5	5	3	3	3	4	3	4	3	1	1	0	0	0	0	0	0	0	0	0	0	0	0	0	0	0	0	0	0	0	1	0	0	0	0	0	0	0	0	0	1	0	0	1
		20	87047604_Dunaliella_sp._SPMO_201-6	3	2	5	5	2	4	3	5	3	5	2	0	0	0	0	0	0	0	0	0	0	0	0	0	1	1	0	0	0	0	0	0	1	0	0	0	0	0	0	1	1	1	2	1	1	2
		21	87047590_Dunaliella_sp._FL1	3	2	6	5	2	4	3	4	5	5	2	0	0	0	0	0	0	0	0	0	0	0	0	0	0	0	0	0	0	0	0	0	1	0	0	0	0	0	0	0	0	0	1	0	0	1
		22	87047592_Dunaliella_sp._SPMO_112-1	3	2	6	6	2	3	3	3	5	5	2	0	0	0	0	0	0	0	0	0	0	0	0	0	0	0	0	0	0	0	0	0	1	0	0	0	0	0	0	0	0	0	1	0	0	1
		23	87047609_Dunaliella_sp._SPMO_300-4	2	2	6	6	2	3	3	2	5	5	2	0	0	0	0	0	0	0	0	0	0	0	0	0	0	0	0	0	0	0	0	0	1	0	0	0	0	0	0	0	0	0	1	0	0	1
		24	87047607_Dunaliella_sp._SPMO_210-3	2	2	6	6	2	3	3	2	5	5	2	0	0	0	0	0	0	0	0	0	0	0	0	0	0	0	0	0	0	0	0	0	1	0	0	0	0	0	0	0	0	0	1	0	0	1
D. salina clade		25	205361369_Dunaliella_salina	2	2	5	5	2	4	3	6	3	5	2	0	0	0	1	1	1	0	0	1	0	0	0	0	0	0	3	3	3	2	2	1	2	1	1	1	1	1	1	0	0	0	1	0	0	1
		26	145587829_Dunaliella_salina	2	2	5	6	2	4	3	6	3	5	2	0	0	0	1	1	1	0	0	1	0	0	0	0	0	0	3	3	3	2	2	1	2	1	1	1	1	1	1	0	0	0	1	0	0	1
D. viridis clade		27	87047599_Dunaliella_sp._SPMO_200-8	2	2	5	5	2	4	3	6	3	5	2	0	0	0	0	0	0	0	0	0	0	0	0	0	3	3	0	1	0	0	0	0	1	0	0	0	0	0	0	2	2	2	3	2	2	3
		28	87047589_Dunaliella_viridis	2	2	5	5	2	4	3	5	3	5	2	0	0	0	0	0	0	0	0	0	0	0	0	0	3	3	1	0	1	1	1	0	1	0	0	0	0	0	0	2	2	2	3	2	2	3
		29	205371719_Dunaliella_sp._ABRIINW_U2/1	2	2	5	5	2	4	3	6	3	5	2	0	0	0	0	0	0	0	0	0	0	0	0	0	3	3	0	1	0	0	0	0	1	0	0	0	0	0	0	2	2	2	3	2	2	3
		30	87047612_Dunaliella_sp._SPMO_601-1	2	2	5	5	2	4	3	6	3	5	2	0	0	0	0	0	0	0	0	0	0	0	0	0	2	2	0	1	0	0	0	0	1	0	0	0	0	0	0	3	3	3	4	3	3	4
		31	87047597_Dunaliella_sp._SPMO_200-2	2	2	5	5	2	4	3	6	3	5	2	0	0	0	0	0	0	0	0	0	0	0	0	0	2	2	0	1	0	0	0	0	1	0	0	0	0	0	0	3	3	3	4	3	3	4
	Viridis-clade	32	61200914_Dunaliella_viridis	3	2	6	4	2	4	3	5	4	6	2	0	0	0	0	0	0	0	0	0	0	0	0	0	1	1	0	0	0	0	0	0	1	0	0	0	0	0	0	1	1	1	2	1	1	2
		33	58339343_Dunaliella_viridis	4	4	6	4	2	5	3	5	4	6	2	1	1	0	0	0	0	1	1	1	1	1	1	1	2	2	1	1	1	1	1	1	0	0	0	0	0	0	1	2	2	2	3	2	2	3
		34	56578597_Dunaliella_viridis	2	1	6	4	2	4	3	4	3	5	2	0	0	0	0	0	0	0	0	0	0	0	0	0	1	1	0	0	0	0	0	0	0	0	0	0	0	0	0	1	1	1	2	1	1	2
		35	61200913_Dunaliella_viridis	3	2	4	3	1	4	2	6	3	5	1	0	0	0	0	0	0	0	0	0	0	0	0	0	1	1	0	0	0	0	0	0	0	0	0	0	0	0	0	1	1	1	2	1	1	2
		36	16596845_Dunaliella_parva	3	2	5	3	2	4	3	6	4	6	2	0	0	0	0	0	0	0	0	0	0	0	0	0	1	1	0	0	0	0	0	0	0	0	0	0	0	0	0	1	1	1	2	1	1	2
		37	87047572_Dunaliella_sp._BSF1	3	2	6	4	2	4	3	6	4	6	2	0	0	0	0	0	0	0	0	0	0	0	0	0	1	1	0	0	0	0	0	0	0	0	0	0	0	0	0	1	1	1	2	1	1	2
		38	87047605_Dunaliella_sp._SPMO_202-4	3	2	6	3	2	4	3	6	4	6	2	0	0	0	0	0	0	0	0	0	0	0	0	0	1	1	0	0	0	0	0	0	0	0	0	0	0	0	0	1	1	1	2	1	1	2
		39	16596834_Dunaliella_viridis	3	2	6	4	2	4	3	6	4	6	2	0	0	0	0	0	0	0	0	0	0	0	0	0	1	1	0	0	0	0	0	0	1	0	0	0	0	0	0	1	1	1	2	1	1	2
D. salina clade	salina-clade-I	40	Dunaliella_salina_ITC5119	2	2	5	5	2	4	3	5	3	5	2	0	0	1	2	2	2	0	0	1	0	0	0	0	0	0	2	2	2	3	3	1	2	1	1	1	1	1	1	0	0	0	1	0	0	1
		41	2645739_Dunaliella_sp._006	2	2	4	4	2	4	3	5	4	6	2	0	0	1	2	2	2	0	0	1	0	0	0	0	0	0	2	2	2	3	3	1	2	1	1	1	1	1	1	0	0	0	1	0	0	1
		42	16596837_Dunaliella_salina	2	2	4	4	2	4	3	5	3	5	2	0	0	1	2	2	2	0	0	1	0	0	0	0	0	0	2	2	2	3	3	1	2	1	1	1	1	1	1	0	0	0	1	0	0	1
		43	16596840_Dunaliella_bardawil	2	2	4	4	1	4	2	7	2	4	1	1	1	2	3	3	3	1	1	2	1	1	1	1	1	1	3	3	3	4	4	2	3	2	2	2	2	2	2	1	1	1	0	1	0	0
		44	47499297_Dunaliella_salina	2	2	5	5	2	4	3	6	3	5	2	0	0	1	2	2	2	0	0	1	0	0	0	0	0	0	2	2	2	3	3	1	2	1	1	1	1	1	1	0	0	0	1	0	0	1
		45	Dunaliella_salina_CCAP1912	2	2	5	5	2	4	3	6	3	5	2	0	0	1	2	2	2	0	0	1	0	0	0	0	0	0	2	2	2	3	3	1	2	1	1	1	1	1	1	0	0	0	0	0	0	0
		46	71482594_Dunaliella_salina	2	2	5	5	2	4	3	7	3	5	2	1	1	2	3	3	3	1	1	2	1	1	1	1	1	1	3	3	3	4	4	2	3	2	2	2	2	2	2	1	1	1	0	1	0	0
		47	33333772_Dunaliella_salina	2	2	5	5	2	4	3	7	3	5	2	1	1	2	3	3	3	1	1	2	1	1	1	1	1	1	3	3	3	4	4	2	3	2	2	2	2	2	2	1	1	1	0	1	0	0
		48	205371718_Dunaliella_sp._ABRIINW_U1/1	2	2	5	5	2	4	3	7	3	5	2	1	1	2	3	3	3	1	1	2	1	1	1	1	1	1	3	3	3	4	4	2	3	2	2	2	2	2	2	1	1	1	0	1	0	0
D. tertiolecta	tertiolecta-clade	49	Dunaliella_percei_tertiolecta_CCAP192	2	2	5	6	2	4	3	4	4	4	2	0	0	1	1	1	1	0	0	0	0	0	0	0	0	0	0	0	0	1	1	0	1	0	0	0	0	0	0	0	0	0	1	0	0	1
		50	213958821_Dunaliella_salina	3	3	6	6	2	4	3	2	3	4	2	0	0	1	1	1	1	0	0	0	0	0	0	0	0	0	0	0	0	1	1	0	1	0	0	0	0	0	0	0	0	0	1	0	0	1
		51	145587823_Dunaliella_tertiolecta	3	3	5	6	2	4	3	4	4	4	2	0	0	1	1	1	1	0	0	0	0	0	0	0	0	0	0	0	0	1	1	0	1	0	0	0	0	0	0	0	0	0	1	0	0	1
		52	Dunaliella_bioculata_CCAP194	3	3	5	6	2	4	3	4	4	4	2	0	0	1	1	1	1	0	0	0	0	0	0	0	0	0	0	0	0	1	1	0	1	0	0	0	0	0	0	0	0	0	1	0	0	1
		53	16596844_Dunaliella_parva	2	2	4	6	2	4	3	5	3	4	2	0	0	1	1	1	1	0	0	0	0	0	0	0	0	0	1	1	1	2	2	0	1	0	0	0	0	0	0	0	0	0	1	0	0	1
		54	16596842_Dunaliella_tertiolecta	2	2	5	6	2	4	3	4	3	4	2	0	0	1	1	1	1	0	0	0	0	0	0	0	0	0	0	0	0	1	1	0	1	0	0	0	0	0	0	0	0	0	1	0	0	1
		55	16596841_Dunaliella_tertiolecta	2	2	5	6	2	4	3	4	3	4	2	0	0	1	1	1	1	0	0	0	0	0	0	0	0	0	0	0	0	1	1	0	1	0	0	0	0	0	0	0	0	0	1	0	0	1
		56	2627284_Dunaliella_tertiolecta	2	2	4	5	2	4	3	4	3	4	2	0	0	1	1	1	1	0	0	0	0	0	0	0	0	0	0	0	0	1	1	0	1	0	0	0	0	0	0	0	0	0	1	0	0	1
		57	56578596_Dunaliella_tertiolecta	2	2	5	6	2	4	3	4	3	4	2	0	0	1	1	1	1	0	0	0	0	0	0	0	0	0	0	0	0	1	1	0	1	0	0	0	0	0	0	0	0	0	1	0	0	1
		58	213958823_Dunaliella_salina	2	2	4	5	2	4	3	4	3	4	2	0	0	1	1	1	1	0	0	0	0	0	0	0	0	0	0	0	0	1	1	0	1	0	0	0	0	0	0	0	0	0	1	0	0	1
		59	213958822_Dunaliella_salina	2	2	4	5	2	4	3	4	3	4	2	0	0	1	1	1	1	0	0	0	0	0	0	0	0	0	0	0	0	1	1	0	1	0	0	0	0	0	0	0	0	0	1	0	0	1
	salina-clade-II	60	Dunaliella_salina_ITC5105 Janubio	2	2	5	4	2	4	3	3	3	4	2	1	1	2	2	2	2	0	0	0	0	0	0	0	0	0	0	0	0	2	2	0	0	0	0	0	0	0	0	1	1	1	1	1	1	1
D. salina clade		61	47499296_Dunaliella_salina	2	2	5	4	2	4	3	4	4	4	2	0	0	0	0	0	0	0	0	0	0	0	0	0	0	0	0	0	0	0	0	0	0	0	0	0	0	0	0	0	0	0	1	0	0	1
		62	151573027_Dunaliella_salina	2	2	5	4	2	4	3	2	4	4	2	0	0	0	0	0	0	0	0	0	0	0	0	0	0	0	0	0	0	0	0	0	0	0	0	0	0	0	0	0	1	1	0	0	0	0
		63	16596839_Dunaliella_salina	2	2	5	5	2	4	3	3	3	5	2	0	0	0	1	1	1	0	0	1	0	0	0	0	0	0	1	1	1	1	1	1	1	1	1	1	1	1	1	0	1	1	1	0	0	1
		64	33333770_Dunaliella_salina	2	2	5	5	2	4	3	3	3	5	2	0	0	0	1	1	1	0	0	1	0	0	0	0	0	0	1	1	1	1	1	1	1	1	1	1	1	1	1	0	0	0	1	0	0	1
		65	16596838_Dunaliella_salina	2	2	5	5	2	4	3	3	3	5	2	0	0	0	1	1	1	0	0	1	0	0	0	0	0	0	1	1	1	1	1	1	1	1	1	1	1	1	1	0	0	0	0	0	0	0
	pseudasalina	66	16596835_Dunaliella_pseudosalina	2	3	5	4	2	4	3	4	4	4	2	0	0	2	1	1	1	0	0	0	0	0	0	0	0	0	0	0	0	1	1	0	1	0	0	0	0	0	0	0	0	0	1	0	0	1
D. viridis clade		67	197290927_Dunaliella_sp._ABRIINW_M1/1	2	2	5	4	2	4	3	4	4	4	2	0	0	2	1	1	1	0	0	0	0	0	0	0	0	0	0	0	0	1	1	0	0	0	0	0	0	0	0	0	0	0	1	0	0	1
		68	145587828_Dunaliella_salina	2	2	5	5	2	4	3	3	4	4	2	0	0	2	1	1	1	0	0	0	0	0	0	0	0	0	0	0	0	1	1	0	0	0	0	0	0	0	0	0	0	0	1	0	0	1
		69	87047582_Dunaliella_parva	2	2	6	5	2	4	4	4	4	4	2	1	1	2	2	2	2	1	1	1	1	0	1	1	0	0	1	1	1	2	2	1	1	1	1	1	1	1	1	0	1	1	1	1	1	1
		70	49073091_Dunaliella_salina	2	2	4	3	1	4	3	4	3	3	1	1	1	3	2	2	2	1	1	1	1	0	1	1	0	0	1	1	1	2	2	1	2	1	1	1	1	1	1	0	1	1	1	1	1	1
		71	16596836_Dunaliella_salina	2	2	6	4	2	4	4	4	4	4	2	1	1	3	2	2	2	1	1	1	1	0	1	1	0	0	1	1	1	2	2	1	2	1	1	1	1	1	1	0	1	1	1	1	1	1
[truncated: 25 more columns]
